# Supplementary material for: Analysing Biases in Genealogies Using Demographic Microsimulation
Source: Eur J Popul. 2025 Dec 5;41(1):34. doi: 10.1007/s10680-025-09756-4 (PMC12686277; doi:10.1007/s10680-025-09756-4)
Supplement: Supplementary file 1 — (csv 4437 KB) [file 10680_2025_9756_MOESM1_ESM.csv]

year	age	Dataset	Rate	Sex	Estimate
[1750,1755)	[10,15)	1. + Siblings	ASFR	Female	0
[1750,1755)	[10,15)	100% Omission Children	ASFR	Female	0
[1750,1755)	[10,15)	100% Omission Women	ASFR	Female	0
[1750,1755)	[10,15)	2. + Aunts/Uncles	ASFR	Female	0
[1750,1755)	[10,15)	25% Omission Children	ASFR	Female	0
[1750,1755)	[10,15)	25% Omission Women	ASFR	Female	0
[1750,1755)	[10,15)	3. + Great-Aunts/Uncles	ASFR	Female	0
[1750,1755)	[10,15)	4. + 2x-Great-Aunts/Uncles	ASFR	Female	0
[1750,1755)	[10,15)	5. + 3x-Great-Aunts/Uncles	ASFR	Female	0
[1750,1755)	[10,15)	50% Omission Children	ASFR	Female	0
[1750,1755)	[10,15)	50% Omission Women	ASFR	Female	0
[1750,1755)	[10,15)	6. + 4x-Great-Aunts/Uncles	ASFR	Female	0
[1750,1755)	[10,15)	7. + 5x-Great-Aunts/Uncles	ASFR	Female	0
[1750,1755)	[10,15)	75% Omission Children	ASFR	Female	0
[1750,1755)	[10,15)	75% Omission Women	ASFR	Female	0
[1750,1755)	[10,15)	8. + 6x-Great-Aunts/Uncles	ASFR	Female	0
[1750,1755)	[10,15)	9. + 7x-Great-Aunts/Uncles	ASFR	Female	0
[1750,1755)	[10,15)	Direct Ancestors	ASFR	Female	0
[1750,1755)	[10,15)	Direct Ancestors (with duplicates)	ASFR	Female	0
[1750,1755)	[10,15)	Whole Simulation	ASFR	Female	0
[1750,1755)	[15,20)	1. + Siblings	ASFR	Female	0.011986132828212754
[1750,1755)	[15,20)	100% Omission Children	ASFR	Female	0.01701831126580863
[1750,1755)	[15,20)	100% Omission Women	ASFR	Female	0.023056703909179525
[1750,1755)	[15,20)	2. + Aunts/Uncles	ASFR	Female	0.011986132828212754
[1750,1755)	[15,20)	25% Omission Children	ASFR	Female	0.02211575253244484
[1750,1755)	[15,20)	25% Omission Women	ASFR	Female	0.023534485508605173
[1750,1755)	[15,20)	3. + Great-Aunts/Uncles	ASFR	Female	0.011986132828212754
[1750,1755)	[15,20)	4. + 2x-Great-Aunts/Uncles	ASFR	Female	0.011986132828212754
[1750,1755)	[15,20)	5. + 3x-Great-Aunts/Uncles	ASFR	Female	0.012798709164847046
[1750,1755)	[15,20)	50% Omission Children	ASFR	Female	0.02041409700192522
[1750,1755)	[15,20)	50% Omission Women	ASFR	Female	0.023247872947581648
[1750,1755)	[15,20)	6. + 4x-Great-Aunts/Uncles	ASFR	Female	0.022135614435091853
[1750,1755)	[15,20)	7. + 5x-Great-Aunts/Uncles	ASFR	Female	0.023528456756561955
[1750,1755)	[15,20)	75% Omission Children	ASFR	Female	0.018375879411856873
[1750,1755)	[15,20)	75% Omission Women	ASFR	Female	0.023152572746667703
[1750,1755)	[15,20)	8. + 6x-Great-Aunts/Uncles	ASFR	Female	0.02359495832097947
[1750,1755)	[15,20)	9. + 7x-Great-Aunts/Uncles	ASFR	Female	0.02359495832097947
[1750,1755)	[15,20)	Direct Ancestors	ASFR	Female	0.011986132828212754
[1750,1755)	[15,20)	Direct Ancestors (with duplicates)	ASFR	Female	0.007053311543701015
[1750,1755)	[15,20)	Whole Simulation	ASFR	Female	0.02080012571021663
[1750,1755)	[20,25)	1. + Siblings	ASFR	Female	0.07163706353141815
[1750,1755)	[20,25)	100% Omission Children	ASFR	Female	0.09735490735174401
[1750,1755)	[20,25)	100% Omission Women	ASFR	Female	0.13493749328776777
[1750,1755)	[20,25)	2. + Aunts/Uncles	ASFR	Female	0.07163706353141815
[1750,1755)	[20,25)	25% Omission Children	ASFR	Female	0.1284612849067503
[1750,1755)	[20,25)	25% Omission Women	ASFR	Female	0.13705346089350623
[1750,1755)	[20,25)	3. + Great-Aunts/Uncles	ASFR	Female	0.07163706353141815
[1750,1755)	[20,25)	4. + 2x-Great-Aunts/Uncles	ASFR	Female	0.07163706353141815
[1750,1755)	[20,25)	5. + 3x-Great-Aunts/Uncles	ASFR	Female	0.07398274347715789
[1750,1755)	[20,25)	50% Omission Children	ASFR	Female	0.1175363812547692
[1750,1755)	[20,25)	50% Omission Women	ASFR	Female	0.13649041882968474
[1750,1755)	[20,25)	6. + 4x-Great-Aunts/Uncles	ASFR	Female	0.12725207895114715
[1750,1755)	[20,25)	7. + 5x-Great-Aunts/Uncles	ASFR	Female	0.13777219395681323
[1750,1755)	[20,25)	75% Omission Children	ASFR	Female	0.10877022727443958
[1750,1755)	[20,25)	75% Omission Women	ASFR	Female	0.1355268967056246
[1750,1755)	[20,25)	8. + 6x-Great-Aunts/Uncles	ASFR	Female	0.1380074244402892
[1750,1755)	[20,25)	9. + 7x-Great-Aunts/Uncles	ASFR	Female	0.1380401576645118
[1750,1755)	[20,25)	Direct Ancestors	ASFR	Female	0.07163706353141815
[1750,1755)	[20,25)	Direct Ancestors (with duplicates)	ASFR	Female	0.03773583618346114
[1750,1755)	[20,25)	Whole Simulation	ASFR	Female	0.12745779560485287
[1750,1755)	[25,30)	1. + Siblings	ASFR	Female	0.12917428008835627
[1750,1755)	[25,30)	100% Omission Children	ASFR	Female	0.17845637442018455
[1750,1755)	[25,30)	100% Omission Women	ASFR	Female	0.2460954423466929
[1750,1755)	[25,30)	2. + Aunts/Uncles	ASFR	Female	0.12917428008835627
[1750,1755)	[25,30)	25% Omission Children	ASFR	Female	0.2335290138382423
[1750,1755)	[25,30)	25% Omission Women	ASFR	Female	0.2502365164647273
[1750,1755)	[25,30)	3. + Great-Aunts/Uncles	ASFR	Female	0.12917428008835627
[1750,1755)	[25,30)	4. + 2x-Great-Aunts/Uncles	ASFR	Female	0.12917428008835627
[1750,1755)	[25,30)	5. + 3x-Great-Aunts/Uncles	ASFR	Female	0.13162354556103792
[1750,1755)	[25,30)	50% Omission Children	ASFR	Female	0.21426049410009146
[1750,1755)	[25,30)	50% Omission Women	ASFR	Female	0.24848741587149603
[1750,1755)	[25,30)	6. + 4x-Great-Aunts/Uncles	ASFR	Female	0.22487228235001477
[1750,1755)	[25,30)	7. + 5x-Great-Aunts/Uncles	ASFR	Female	0.25079281545033344
[1750,1755)	[25,30)	75% Omission Children	ASFR	Female	0.1965328513509908
[1750,1755)	[25,30)	75% Omission Women	ASFR	Female	0.2472832385224866
[1750,1755)	[25,30)	8. + 6x-Great-Aunts/Uncles	ASFR	Female	0.2514583031588402
[1750,1755)	[25,30)	9. + 7x-Great-Aunts/Uncles	ASFR	Female	0.25149214410638676
[1750,1755)	[25,30)	Direct Ancestors	ASFR	Female	0.12917428008835627
[1750,1755)	[25,30)	Direct Ancestors (with duplicates)	ASFR	Female	0.05943489891254007
[1750,1755)	[25,30)	Whole Simulation	ASFR	Female	0.23685352291156742
[1750,1755)	[30,35)	1. + Siblings	ASFR	Female	0.14770631416416324
[1750,1755)	[30,35)	100% Omission Children	ASFR	Female	0.200985643133258
[1750,1755)	[30,35)	100% Omission Women	ASFR	Female	0.27610178551150755
[1750,1755)	[30,35)	2. + Aunts/Uncles	ASFR	Female	0.14770631416416324
[1750,1755)	[30,35)	25% Omission Children	ASFR	Female	0.26282419685579383
[1750,1755)	[30,35)	25% Omission Women	ASFR	Female	0.28153435916902814
[1750,1755)	[30,35)	3. + Great-Aunts/Uncles	ASFR	Female	0.14770631416416324
[1750,1755)	[30,35)	4. + 2x-Great-Aunts/Uncles	ASFR	Female	0.14770631416416324
[1750,1755)	[30,35)	5. + 3x-Great-Aunts/Uncles	ASFR	Female	0.14898518928652568
[1750,1755)	[30,35)	50% Omission Children	ASFR	Female	0.24291540299346104
[1750,1755)	[30,35)	50% Omission Women	ASFR	Female	0.27976565504327255
[1750,1755)	[30,35)	6. + 4x-Great-Aunts/Uncles	ASFR	Female	0.24348666899064708
[1750,1755)	[30,35)	7. + 5x-Great-Aunts/Uncles	ASFR	Female	0.2815007412745993
[1750,1755)	[30,35)	75% Omission Children	ASFR	Female	0.2204690561986625
[1750,1755)	[30,35)	75% Omission Women	ASFR	Female	0.27793660497966743
[1750,1755)	[30,35)	8. + 6x-Great-Aunts/Uncles	ASFR	Female	0.2828272611328625
[1750,1755)	[30,35)	9. + 7x-Great-Aunts/Uncles	ASFR	Female	0.2829016270185491
[1750,1755)	[30,35)	Direct Ancestors	ASFR	Female	0.14770631416416324
[1750,1755)	[30,35)	Direct Ancestors (with duplicates)	ASFR	Female	0.05854082083220802
[1750,1755)	[30,35)	Whole Simulation	ASFR	Female	0.2715278769910879
[1750,1755)	[35,40)	1. + Siblings	ASFR	Female	0.11355605252764321
[1750,1755)	[35,40)	100% Omission Children	ASFR	Female	0.1559337130017825
[1750,1755)	[35,40)	100% Omission Women	ASFR	Female	0.21577363872158534
[1750,1755)	[35,40)	2. + Aunts/Uncles	ASFR	Female	0.11355605252764321
[1750,1755)	[35,40)	25% Omission Children	ASFR	Female	0.2044069528916465
[1750,1755)	[35,40)	25% Omission Women	ASFR	Female	0.2195300735271689
[1750,1755)	[35,40)	3. + Great-Aunts/Uncles	ASFR	Female	0.11355605252764321
[1750,1755)	[35,40)	4. + 2x-Great-Aunts/Uncles	ASFR	Female	0.11355605252764321
[1750,1755)	[35,40)	5. + 3x-Great-Aunts/Uncles	ASFR	Female	0.11371621954448799
[1750,1755)	[35,40)	50% Omission Children	ASFR	Female	0.18749958388955754
[1750,1755)	[35,40)	50% Omission Women	ASFR	Female	0.21881079138181453
[1750,1755)	[35,40)	6. + 4x-Great-Aunts/Uncles	ASFR	Female	0.17680681219369154
[1750,1755)	[35,40)	7. + 5x-Great-Aunts/Uncles	ASFR	Female	0.21985835692021483
[1750,1755)	[35,40)	75% Omission Children	ASFR	Female	0.1722519178377336
[1750,1755)	[35,40)	75% Omission Women	ASFR	Female	0.21669528031483332
[1750,1755)	[35,40)	8. + 6x-Great-Aunts/Uncles	ASFR	Female	0.22091162642806622
[1750,1755)	[35,40)	9. + 7x-Great-Aunts/Uncles	ASFR	Female	0.22095244275459683
[1750,1755)	[35,40)	Direct Ancestors	ASFR	Female	0.11355605252764321
[1750,1755)	[35,40)	Direct Ancestors (with duplicates)	ASFR	Female	0.039100469033057125
[1750,1755)	[35,40)	Whole Simulation	ASFR	Female	0.21409628911436673
[1750,1755)	[40,45)	1. + Siblings	ASFR	Female	0.06020638852875734
[1750,1755)	[40,45)	100% Omission Children	ASFR	Female	0.08483058876458252
[1750,1755)	[40,45)	100% Omission Women	ASFR	Female	0.11835358516944015
[1750,1755)	[40,45)	2. + Aunts/Uncles	ASFR	Female	0.06020638852875734
[1750,1755)	[40,45)	25% Omission Children	ASFR	Female	0.1123713644318272
[1750,1755)	[40,45)	25% Omission Women	ASFR	Female	0.12112286436573103
[1750,1755)	[40,45)	3. + Great-Aunts/Uncles	ASFR	Female	0.06020638852875734
[1750,1755)	[40,45)	4. + 2x-Great-Aunts/Uncles	ASFR	Female	0.06020638852875734
[1750,1755)	[40,45)	5. + 3x-Great-Aunts/Uncles	ASFR	Female	0.06025268482505364
[1750,1755)	[40,45)	50% Omission Children	ASFR	Female	0.10228984106630377
[1750,1755)	[40,45)	50% Omission Women	ASFR	Female	0.12007285194055108
[1750,1755)	[40,45)	6. + 4x-Great-Aunts/Uncles	ASFR	Female	0.09120284680853319
[1750,1755)	[40,45)	7. + 5x-Great-Aunts/Uncles	ASFR	Female	0.12085252128315545
[1750,1755)	[40,45)	75% Omission Children	ASFR	Female	0.09385857112856766
[1750,1755)	[40,45)	75% Omission Women	ASFR	Female	0.1192576279860288
[1750,1755)	[40,45)	8. + 6x-Great-Aunts/Uncles	ASFR	Female	0.12170499492271589
[1750,1755)	[40,45)	9. + 7x-Great-Aunts/Uncles	ASFR	Female	0.12170499492271589
[1750,1755)	[40,45)	Direct Ancestors	ASFR	Female	0.06020638852875734
[1750,1755)	[40,45)	Direct Ancestors (with duplicates)	ASFR	Female	0.0183540906644729
[1750,1755)	[40,45)	Whole Simulation	ASFR	Female	0.11759205422595627
[1750,1755)	[45,50)	1. + Siblings	ASFR	Female	0.01250357453939041
[1750,1755)	[45,50)	100% Omission Children	ASFR	Female	0.01797048834118294
[1750,1755)	[45,50)	100% Omission Women	ASFR	Female	0.02492325357138112
[1750,1755)	[45,50)	2. + Aunts/Uncles	ASFR	Female	0.01250357453939041
[1750,1755)	[45,50)	25% Omission Children	ASFR	Female	0.023598230925567364
[1750,1755)	[45,50)	25% Omission Women	ASFR	Female	0.02546890967733599
[1750,1755)	[45,50)	3. + Great-Aunts/Uncles	ASFR	Female	0.01250357453939041
[1750,1755)	[45,50)	4. + 2x-Great-Aunts/Uncles	ASFR	Female	0.01250357453939041
[1750,1755)	[45,50)	5. + 3x-Great-Aunts/Uncles	ASFR	Female	0.01250357453939041
[1750,1755)	[45,50)	50% Omission Children	ASFR	Female	0.02147000427307245
[1750,1755)	[45,50)	50% Omission Women	ASFR	Female	0.025091970898934352
[1750,1755)	[45,50)	6. + 4x-Great-Aunts/Uncles	ASFR	Female	0.01712840216256156
[1750,1755)	[45,50)	7. + 5x-Great-Aunts/Uncles	ASFR	Female	0.025356514931297185
[1750,1755)	[45,50)	75% Omission Children	ASFR	Female	0.02002757776678587
[1750,1755)	[45,50)	75% Omission Women	ASFR	Female	0.024978198626326175
[1750,1755)	[45,50)	8. + 6x-Great-Aunts/Uncles	ASFR	Female	0.025524006096068773
[1750,1755)	[45,50)	9. + 7x-Great-Aunts/Uncles	ASFR	Female	0.025524006096068773
[1750,1755)	[45,50)	Direct Ancestors	ASFR	Female	0.01250357453939041
[1750,1755)	[45,50)	Direct Ancestors (with duplicates)	ASFR	Female	0.0031763262791343286
[1750,1755)	[45,50)	Whole Simulation	ASFR	Female	0.024633014940699943
[1750,1755)	[50,55)	1. + Siblings	ASFR	Female	0
[1750,1755)	[50,55)	100% Omission Children	ASFR	Female	0
[1750,1755)	[50,55)	100% Omission Women	ASFR	Female	0
[1750,1755)	[50,55)	2. + Aunts/Uncles	ASFR	Female	0
[1750,1755)	[50,55)	25% Omission Children	ASFR	Female	0
[1750,1755)	[50,55)	25% Omission Women	ASFR	Female	0
[1750,1755)	[50,55)	3. + Great-Aunts/Uncles	ASFR	Female	0
[1750,1755)	[50,55)	4. + 2x-Great-Aunts/Uncles	ASFR	Female	0
[1750,1755)	[50,55)	5. + 3x-Great-Aunts/Uncles	ASFR	Female	0
[1750,1755)	[50,55)	50% Omission Children	ASFR	Female	0
[1750,1755)	[50,55)	50% Omission Women	ASFR	Female	0
[1750,1755)	[50,55)	6. + 4x-Great-Aunts/Uncles	ASFR	Female	0
[1750,1755)	[50,55)	7. + 5x-Great-Aunts/Uncles	ASFR	Female	0
[1750,1755)	[50,55)	75% Omission Children	ASFR	Female	0
[1750,1755)	[50,55)	75% Omission Women	ASFR	Female	0
[1750,1755)	[50,55)	8. + 6x-Great-Aunts/Uncles	ASFR	Female	0
[1750,1755)	[50,55)	9. + 7x-Great-Aunts/Uncles	ASFR	Female	0
[1750,1755)	[50,55)	Direct Ancestors	ASFR	Female	0
[1750,1755)	[50,55)	Direct Ancestors (with duplicates)	ASFR	Female	0
[1750,1755)	[50,55)	Whole Simulation	ASFR	Female	0
[1755,1760)	[10,15)	1. + Siblings	ASFR	Female	0
[1755,1760)	[10,15)	100% Omission Children	ASFR	Female	0
[1755,1760)	[10,15)	100% Omission Women	ASFR	Female	0
[1755,1760)	[10,15)	2. + Aunts/Uncles	ASFR	Female	0
[1755,1760)	[10,15)	25% Omission Children	ASFR	Female	0
[1755,1760)	[10,15)	25% Omission Women	ASFR	Female	0
[1755,1760)	[10,15)	3. + Great-Aunts/Uncles	ASFR	Female	0
[1755,1760)	[10,15)	4. + 2x-Great-Aunts/Uncles	ASFR	Female	0
[1755,1760)	[10,15)	5. + 3x-Great-Aunts/Uncles	ASFR	Female	0
[1755,1760)	[10,15)	50% Omission Children	ASFR	Female	0
[1755,1760)	[10,15)	50% Omission Women	ASFR	Female	0
[1755,1760)	[10,15)	6. + 4x-Great-Aunts/Uncles	ASFR	Female	0
[1755,1760)	[10,15)	7. + 5x-Great-Aunts/Uncles	ASFR	Female	0
[1755,1760)	[10,15)	75% Omission Children	ASFR	Female	0
[1755,1760)	[10,15)	75% Omission Women	ASFR	Female	0
[1755,1760)	[10,15)	8. + 6x-Great-Aunts/Uncles	ASFR	Female	0
[1755,1760)	[10,15)	9. + 7x-Great-Aunts/Uncles	ASFR	Female	0
[1755,1760)	[10,15)	Direct Ancestors	ASFR	Female	0
[1755,1760)	[10,15)	Direct Ancestors (with duplicates)	ASFR	Female	0
[1755,1760)	[10,15)	Whole Simulation	ASFR	Female	0
[1755,1760)	[15,20)	1. + Siblings	ASFR	Female	0.009678910322977671
[1755,1760)	[15,20)	100% Omission Children	ASFR	Female	0.013991183793322853
[1755,1760)	[15,20)	100% Omission Women	ASFR	Female	0.019737616596429503
[1755,1760)	[15,20)	2. + Aunts/Uncles	ASFR	Female	0.009678910322977671
[1755,1760)	[15,20)	25% Omission Children	ASFR	Female	0.0184911450530523
[1755,1760)	[15,20)	25% Omission Women	ASFR	Female	0.020107653368615693
[1755,1760)	[15,20)	3. + Great-Aunts/Uncles	ASFR	Female	0.009678910322977671
[1755,1760)	[15,20)	4. + 2x-Great-Aunts/Uncles	ASFR	Female	0.009678910322977671
[1755,1760)	[15,20)	5. + 3x-Great-Aunts/Uncles	ASFR	Female	0.011138421818127612
[1755,1760)	[15,20)	50% Omission Children	ASFR	Female	0.01704661892953614
[1755,1760)	[15,20)	50% Omission Women	ASFR	Female	0.019924806867306195
[1755,1760)	[15,20)	6. + 4x-Great-Aunts/Uncles	ASFR	Female	0.019144499372051788
[1755,1760)	[15,20)	7. + 5x-Great-Aunts/Uncles	ASFR	Female	0.020169840800666135
[1755,1760)	[15,20)	75% Omission Children	ASFR	Female	0.015575667820872111
[1755,1760)	[15,20)	75% Omission Women	ASFR	Female	0.01980120960119898
[1755,1760)	[15,20)	8. + 6x-Great-Aunts/Uncles	ASFR	Female	0.020169840800666135
[1755,1760)	[15,20)	9. + 7x-Great-Aunts/Uncles	ASFR	Female	0.020169840800666135
[1755,1760)	[15,20)	Direct Ancestors	ASFR	Female	0.009678910322977671
[1755,1760)	[15,20)	Direct Ancestors (with duplicates)	ASFR	Female	0.005894142592140512
[1755,1760)	[15,20)	Whole Simulation	ASFR	Female	0.017709558366942067
[1755,1760)	[20,25)	1. + Siblings	ASFR	Female	0.06887296529394671
[1755,1760)	[20,25)	100% Omission Children	ASFR	Female	0.09241503620115527
[1755,1760)	[20,25)	100% Omission Women	ASFR	Female	0.12738113347130225
[1755,1760)	[20,25)	2. + Aunts/Uncles	ASFR	Female	0.06887296529394671
[1755,1760)	[20,25)	25% Omission Children	ASFR	Female	0.12180321723867873
[1755,1760)	[20,25)	25% Omission Women	ASFR	Female	0.13051098527891278
[1755,1760)	[20,25)	3. + Great-Aunts/Uncles	ASFR	Female	0.06887296529394671
[1755,1760)	[20,25)	4. + 2x-Great-Aunts/Uncles	ASFR	Female	0.06887296529394671
[1755,1760)	[20,25)	5. + 3x-Great-Aunts/Uncles	ASFR	Female	0.07334343875583348
[1755,1760)	[20,25)	50% Omission Children	ASFR	Female	0.11245743626378844
[1755,1760)	[20,25)	50% Omission Women	ASFR	Female	0.1294633085613871
[1755,1760)	[20,25)	6. + 4x-Great-Aunts/Uncles	ASFR	Female	0.12402207761745647
[1755,1760)	[20,25)	7. + 5x-Great-Aunts/Uncles	ASFR	Female	0.1312123814002816
[1755,1760)	[20,25)	75% Omission Children	ASFR	Female	0.10238630530175247
[1755,1760)	[20,25)	75% Omission Women	ASFR	Female	0.1284189863412977
[1755,1760)	[20,25)	8. + 6x-Great-Aunts/Uncles	ASFR	Female	0.1313754274029551
[1755,1760)	[20,25)	9. + 7x-Great-Aunts/Uncles	ASFR	Female	0.13140605527431806
[1755,1760)	[20,25)	Direct Ancestors	ASFR	Female	0.06887296529394671
[1755,1760)	[20,25)	Direct Ancestors (with duplicates)	ASFR	Female	0.03647140166540096
[1755,1760)	[20,25)	Whole Simulation	ASFR	Female	0.11886393301917493
[1755,1760)	[25,30)	1. + Siblings	ASFR	Female	0.12638599875188308
[1755,1760)	[25,30)	100% Omission Children	ASFR	Female	0.16636085794095012
[1755,1760)	[25,30)	100% Omission Women	ASFR	Female	0.23315862572497595
[1755,1760)	[25,30)	2. + Aunts/Uncles	ASFR	Female	0.12638599875188308
[1755,1760)	[25,30)	25% Omission Children	ASFR	Female	0.22105062400121822
[1755,1760)	[25,30)	25% Omission Women	ASFR	Female	0.2372083247789336
[1755,1760)	[25,30)	3. + Great-Aunts/Uncles	ASFR	Female	0.12638599875188308
[1755,1760)	[25,30)	4. + 2x-Great-Aunts/Uncles	ASFR	Female	0.12638599875188308
[1755,1760)	[25,30)	5. + 3x-Great-Aunts/Uncles	ASFR	Female	0.13156494986255782
[1755,1760)	[25,30)	50% Omission Children	ASFR	Female	0.20140706235910366
[1755,1760)	[25,30)	50% Omission Women	ASFR	Female	0.23616318267503275
[1755,1760)	[25,30)	6. + 4x-Great-Aunts/Uncles	ASFR	Female	0.22190749685053832
[1755,1760)	[25,30)	7. + 5x-Great-Aunts/Uncles	ASFR	Female	0.23855931304859512
[1755,1760)	[25,30)	75% Omission Children	ASFR	Female	0.18460569806177585
[1755,1760)	[25,30)	75% Omission Women	ASFR	Female	0.2346653076787475
[1755,1760)	[25,30)	8. + 6x-Great-Aunts/Uncles	ASFR	Female	0.2387900925952789
[1755,1760)	[25,30)	9. + 7x-Great-Aunts/Uncles	ASFR	Female	0.2387900925952789
[1755,1760)	[25,30)	Direct Ancestors	ASFR	Female	0.12638599875188308
[1755,1760)	[25,30)	Direct Ancestors (with duplicates)	ASFR	Female	0.0583247686580464
[1755,1760)	[25,30)	Whole Simulation	ASFR	Female	0.2256191901205134
[1755,1760)	[30,35)	1. + Siblings	ASFR	Female	0.1343409676470525
[1755,1760)	[30,35)	100% Omission Children	ASFR	Female	0.18080163546090694
[1755,1760)	[30,35)	100% Omission Women	ASFR	Female	0.25258635016967523
[1755,1760)	[30,35)	2. + Aunts/Uncles	ASFR	Female	0.1343409676470525
[1755,1760)	[30,35)	25% Omission Children	ASFR	Female	0.24069073977322109
[1755,1760)	[30,35)	25% Omission Women	ASFR	Female	0.2575796458676136
[1755,1760)	[30,35)	3. + Great-Aunts/Uncles	ASFR	Female	0.1343409676470525
[1755,1760)	[30,35)	4. + 2x-Great-Aunts/Uncles	ASFR	Female	0.1343409676470525
[1755,1760)	[30,35)	5. + 3x-Great-Aunts/Uncles	ASFR	Female	0.13655116046575297
[1755,1760)	[30,35)	50% Omission Children	ASFR	Female	0.21993363961586937
[1755,1760)	[30,35)	50% Omission Women	ASFR	Female	0.2560409003248621
[1755,1760)	[30,35)	6. + 4x-Great-Aunts/Uncles	ASFR	Female	0.2321780823605211
[1755,1760)	[30,35)	7. + 5x-Great-Aunts/Uncles	ASFR	Female	0.2584832965777247
[1755,1760)	[30,35)	75% Omission Children	ASFR	Female	0.20067036994177515
[1755,1760)	[30,35)	75% Omission Women	ASFR	Female	0.254197741393832
[1755,1760)	[30,35)	8. + 6x-Great-Aunts/Uncles	ASFR	Female	0.25906909113027266
[1755,1760)	[30,35)	9. + 7x-Great-Aunts/Uncles	ASFR	Female	0.2591038737389683
[1755,1760)	[30,35)	Direct Ancestors	ASFR	Female	0.1343409676470525
[1755,1760)	[30,35)	Direct Ancestors (with duplicates)	ASFR	Female	0.053147975482109706
[1755,1760)	[30,35)	Whole Simulation	ASFR	Female	0.24786677595205206
[1755,1760)	[35,40)	1. + Siblings	ASFR	Female	0.10313341509936652
[1755,1760)	[35,40)	100% Omission Children	ASFR	Female	0.1409205677548649
[1755,1760)	[35,40)	100% Omission Women	ASFR	Female	0.20015254346835254
[1755,1760)	[35,40)	2. + Aunts/Uncles	ASFR	Female	0.10313341509936652
[1755,1760)	[35,40)	25% Omission Children	ASFR	Female	0.1901133501334634
[1755,1760)	[35,40)	25% Omission Women	ASFR	Female	0.20423363478008494
[1755,1760)	[35,40)	3. + Great-Aunts/Uncles	ASFR	Female	0.10313341509936652
[1755,1760)	[35,40)	4. + 2x-Great-Aunts/Uncles	ASFR	Female	0.10313341509936652
[1755,1760)	[35,40)	5. + 3x-Great-Aunts/Uncles	ASFR	Female	0.10397905347805056
[1755,1760)	[35,40)	50% Omission Children	ASFR	Female	0.1727200357515813
[1755,1760)	[35,40)	50% Omission Women	ASFR	Female	0.20280440709709172
[1755,1760)	[35,40)	6. + 4x-Great-Aunts/Uncles	ASFR	Female	0.17806446293388187
[1755,1760)	[35,40)	7. + 5x-Great-Aunts/Uncles	ASFR	Female	0.20516295643570404
[1755,1760)	[35,40)	75% Omission Children	ASFR	Female	0.1570725315640108
[1755,1760)	[35,40)	75% Omission Women	ASFR	Female	0.20136922293252973
[1755,1760)	[35,40)	8. + 6x-Great-Aunts/Uncles	ASFR	Female	0.20586530035459613
[1755,1760)	[35,40)	9. + 7x-Great-Aunts/Uncles	ASFR	Female	0.20590562293524128
[1755,1760)	[35,40)	Direct Ancestors	ASFR	Female	0.10313341509936652
[1755,1760)	[35,40)	Direct Ancestors (with duplicates)	ASFR	Female	0.035441390749081605
[1755,1760)	[35,40)	Whole Simulation	ASFR	Female	0.19722458739650542
[1755,1760)	[40,45)	1. + Siblings	ASFR	Female	0.06119083002757905
[1755,1760)	[40,45)	100% Omission Children	ASFR	Female	0.08207964114216366
[1755,1760)	[40,45)	100% Omission Women	ASFR	Female	0.11229266318004014
[1755,1760)	[40,45)	2. + Aunts/Uncles	ASFR	Female	0.06119083002757905
[1755,1760)	[40,45)	25% Omission Children	ASFR	Female	0.10645216101274238
[1755,1760)	[40,45)	25% Omission Women	ASFR	Female	0.11443196574740165
[1755,1760)	[40,45)	3. + Great-Aunts/Uncles	ASFR	Female	0.06119083002757905
[1755,1760)	[40,45)	4. + 2x-Great-Aunts/Uncles	ASFR	Female	0.06119083002757905
[1755,1760)	[40,45)	5. + 3x-Great-Aunts/Uncles	ASFR	Female	0.0614042331032019
[1755,1760)	[40,45)	50% Omission Children	ASFR	Female	0.0985076214809883
[1755,1760)	[40,45)	50% Omission Women	ASFR	Female	0.11339915348424297
[1755,1760)	[40,45)	6. + 4x-Great-Aunts/Uncles	ASFR	Female	0.0926261261646232
[1755,1760)	[40,45)	7. + 5x-Great-Aunts/Uncles	ASFR	Female	0.11471756767077294
[1755,1760)	[40,45)	75% Omission Children	ASFR	Female	0.09027164050123236
[1755,1760)	[40,45)	75% Omission Women	ASFR	Female	0.11323200081119708
[1755,1760)	[40,45)	8. + 6x-Great-Aunts/Uncles	ASFR	Female	0.11524970618169159
[1755,1760)	[40,45)	9. + 7x-Great-Aunts/Uncles	ASFR	Female	0.11524970618169159
[1755,1760)	[40,45)	Direct Ancestors	ASFR	Female	0.06119083002757905
[1755,1760)	[40,45)	Direct Ancestors (with duplicates)	ASFR	Female	0.018957139243304055
[1755,1760)	[40,45)	Whole Simulation	ASFR	Female	0.11099236991673554
[1755,1760)	[45,50)	1. + Siblings	ASFR	Female	0.013234388564975117
[1755,1760)	[45,50)	100% Omission Children	ASFR	Female	0.01822323591669019
[1755,1760)	[45,50)	100% Omission Women	ASFR	Female	0.025124049006555058
[1755,1760)	[45,50)	2. + Aunts/Uncles	ASFR	Female	0.013234388564975117
[1755,1760)	[45,50)	25% Omission Children	ASFR	Female	0.02364311547878659
[1755,1760)	[45,50)	25% Omission Women	ASFR	Female	0.025534943097550156
[1755,1760)	[45,50)	3. + Great-Aunts/Uncles	ASFR	Female	0.013234388564975117
[1755,1760)	[45,50)	4. + 2x-Great-Aunts/Uncles	ASFR	Female	0.013234388564975117
[1755,1760)	[45,50)	5. + 3x-Great-Aunts/Uncles	ASFR	Female	0.013234388564975117
[1755,1760)	[45,50)	50% Omission Children	ASFR	Female	0.021676071670023722
[1755,1760)	[45,50)	50% Omission Women	ASFR	Female	0.025532042178115524
[1755,1760)	[45,50)	6. + 4x-Great-Aunts/Uncles	ASFR	Female	0.018716301102741768
[1755,1760)	[45,50)	7. + 5x-Great-Aunts/Uncles	ASFR	Female	0.02563879686713218
[1755,1760)	[45,50)	75% Omission Children	ASFR	Female	0.020096260800736652
[1755,1760)	[45,50)	75% Omission Women	ASFR	Female	0.025228109954605775
[1755,1760)	[45,50)	8. + 6x-Great-Aunts/Uncles	ASFR	Female	0.02568830181762723
[1755,1760)	[45,50)	9. + 7x-Great-Aunts/Uncles	ASFR	Female	0.02568830181762723
[1755,1760)	[45,50)	Direct Ancestors	ASFR	Female	0.013234388564975117
[1755,1760)	[45,50)	Direct Ancestors (with duplicates)	ASFR	Female	0.003474466449251102
[1755,1760)	[45,50)	Whole Simulation	ASFR	Female	0.02483432200919317
[1755,1760)	[50,55)	1. + Siblings	ASFR	Female	5.780346820809248e-5
[1755,1760)	[50,55)	100% Omission Children	ASFR	Female	5.780346820809248e-5
[1755,1760)	[50,55)	100% Omission Women	ASFR	Female	1.2030346820809249e-4
[1755,1760)	[50,55)	2. + Aunts/Uncles	ASFR	Female	5.780346820809248e-5
[1755,1760)	[50,55)	25% Omission Children	ASFR	Female	1.2030346820809249e-4
[1755,1760)	[50,55)	25% Omission Women	ASFR	Female	1.2030346820809249e-4
[1755,1760)	[50,55)	3. + Great-Aunts/Uncles	ASFR	Female	5.780346820809248e-5
[1755,1760)	[50,55)	4. + 2x-Great-Aunts/Uncles	ASFR	Female	5.780346820809248e-5
[1755,1760)	[50,55)	5. + 3x-Great-Aunts/Uncles	ASFR	Female	5.780346820809248e-5
[1755,1760)	[50,55)	50% Omission Children	ASFR	Female	5.780346820809248e-5
[1755,1760)	[50,55)	50% Omission Women	ASFR	Female	1.2030346820809249e-4
[1755,1760)	[50,55)	6. + 4x-Great-Aunts/Uncles	ASFR	Female	1.2030346820809249e-4
[1755,1760)	[50,55)	7. + 5x-Great-Aunts/Uncles	ASFR	Female	1.2030346820809249e-4
[1755,1760)	[50,55)	75% Omission Children	ASFR	Female	5.780346820809248e-5
[1755,1760)	[50,55)	75% Omission Women	ASFR	Female	1.2030346820809249e-4
[1755,1760)	[50,55)	8. + 6x-Great-Aunts/Uncles	ASFR	Female	1.2030346820809249e-4
[1755,1760)	[50,55)	9. + 7x-Great-Aunts/Uncles	ASFR	Female	1.2030346820809249e-4
[1755,1760)	[50,55)	Direct Ancestors	ASFR	Female	5.780346820809248e-5
[1755,1760)	[50,55)	Direct Ancestors (with duplicates)	ASFR	Female	4.194271007101664e-6
[1755,1760)	[50,55)	Whole Simulation	ASFR	Female	1.1344554694090708e-4
[1760,1765)	[10,15)	1. + Siblings	ASFR	Female	0
[1760,1765)	[10,15)	100% Omission Children	ASFR	Female	0
[1760,1765)	[10,15)	100% Omission Women	ASFR	Female	0
[1760,1765)	[10,15)	2. + Aunts/Uncles	ASFR	Female	0
[1760,1765)	[10,15)	25% Omission Children	ASFR	Female	0
[1760,1765)	[10,15)	25% Omission Women	ASFR	Female	0
[1760,1765)	[10,15)	3. + Great-Aunts/Uncles	ASFR	Female	0
[1760,1765)	[10,15)	4. + 2x-Great-Aunts/Uncles	ASFR	Female	0
[1760,1765)	[10,15)	5. + 3x-Great-Aunts/Uncles	ASFR	Female	0
[1760,1765)	[10,15)	50% Omission Children	ASFR	Female	0
[1760,1765)	[10,15)	50% Omission Women	ASFR	Female	0
[1760,1765)	[10,15)	6. + 4x-Great-Aunts/Uncles	ASFR	Female	0
[1760,1765)	[10,15)	7. + 5x-Great-Aunts/Uncles	ASFR	Female	0
[1760,1765)	[10,15)	75% Omission Children	ASFR	Female	0
[1760,1765)	[10,15)	75% Omission Women	ASFR	Female	0
[1760,1765)	[10,15)	8. + 6x-Great-Aunts/Uncles	ASFR	Female	0
[1760,1765)	[10,15)	9. + 7x-Great-Aunts/Uncles	ASFR	Female	0
[1760,1765)	[10,15)	Direct Ancestors	ASFR	Female	0
[1760,1765)	[10,15)	Direct Ancestors (with duplicates)	ASFR	Female	0
[1760,1765)	[10,15)	Whole Simulation	ASFR	Female	0
[1760,1765)	[15,20)	1. + Siblings	ASFR	Female	0.0117566791705117
[1760,1765)	[15,20)	100% Omission Children	ASFR	Female	0.015362132853057599
[1760,1765)	[15,20)	100% Omission Women	ASFR	Female	0.02094853159275234
[1760,1765)	[15,20)	2. + Aunts/Uncles	ASFR	Female	0.0117566791705117
[1760,1765)	[15,20)	25% Omission Children	ASFR	Female	0.019683001847693074
[1760,1765)	[15,20)	25% Omission Women	ASFR	Female	0.021265402762033488
[1760,1765)	[15,20)	3. + Great-Aunts/Uncles	ASFR	Female	0.0117566791705117
[1760,1765)	[15,20)	4. + 2x-Great-Aunts/Uncles	ASFR	Female	0.0117566791705117
[1760,1765)	[15,20)	5. + 3x-Great-Aunts/Uncles	ASFR	Female	0.013843921466195112
[1760,1765)	[15,20)	50% Omission Children	ASFR	Female	0.018322585234619472
[1760,1765)	[15,20)	50% Omission Women	ASFR	Female	0.021124253183219525
[1760,1765)	[15,20)	6. + 4x-Great-Aunts/Uncles	ASFR	Female	0.020836073813031535
[1760,1765)	[15,20)	7. + 5x-Great-Aunts/Uncles	ASFR	Female	0.02135503270620825
[1760,1765)	[15,20)	75% Omission Children	ASFR	Female	0.016912425943609956
[1760,1765)	[15,20)	75% Omission Women	ASFR	Female	0.021037445229642945
[1760,1765)	[15,20)	8. + 6x-Great-Aunts/Uncles	ASFR	Female	0.02138250523368078
[1760,1765)	[15,20)	9. + 7x-Great-Aunts/Uncles	ASFR	Female	0.02138250523368078
[1760,1765)	[15,20)	Direct Ancestors	ASFR	Female	0.0117566791705117
[1760,1765)	[15,20)	Direct Ancestors (with duplicates)	ASFR	Female	0.0075325565562562175
[1760,1765)	[15,20)	Whole Simulation	ASFR	Female	0.018801237131877584
[1760,1765)	[20,25)	1. + Siblings	ASFR	Female	0.06550184594616153
[1760,1765)	[20,25)	100% Omission Children	ASFR	Female	0.08736288642624242
[1760,1765)	[20,25)	100% Omission Women	ASFR	Female	0.12381727100354989
[1760,1765)	[20,25)	2. + Aunts/Uncles	ASFR	Female	0.06550184594616153
[1760,1765)	[20,25)	25% Omission Children	ASFR	Female	0.11672027320932613
[1760,1765)	[20,25)	25% Omission Women	ASFR	Female	0.12574138764768608
[1760,1765)	[20,25)	3. + Great-Aunts/Uncles	ASFR	Female	0.06550184594616153
[1760,1765)	[20,25)	4. + 2x-Great-Aunts/Uncles	ASFR	Female	0.06550184594616153
[1760,1765)	[20,25)	5. + 3x-Great-Aunts/Uncles	ASFR	Female	0.07379341354826502
[1760,1765)	[20,25)	50% Omission Children	ASFR	Female	0.10822764356787508
[1760,1765)	[20,25)	50% Omission Women	ASFR	Female	0.12515801488443548
[1760,1765)	[20,25)	6. + 4x-Great-Aunts/Uncles	ASFR	Female	0.12123917425247427
[1760,1765)	[20,25)	7. + 5x-Great-Aunts/Uncles	ASFR	Female	0.12605689546653417
[1760,1765)	[20,25)	75% Omission Children	ASFR	Female	0.09656851853304545
[1760,1765)	[20,25)	75% Omission Women	ASFR	Female	0.12436414311661975
[1760,1765)	[20,25)	8. + 6x-Great-Aunts/Uncles	ASFR	Female	0.12635791212109895
[1760,1765)	[20,25)	9. + 7x-Great-Aunts/Uncles	ASFR	Female	0.12635791212109895
[1760,1765)	[20,25)	Direct Ancestors	ASFR	Female	0.06550184594616153
[1760,1765)	[20,25)	Direct Ancestors (with duplicates)	ASFR	Female	0.035859203634434
[1760,1765)	[20,25)	Whole Simulation	ASFR	Female	0.11577623225673522
[1760,1765)	[25,30)	1. + Siblings	ASFR	Female	0.12422013157293377
[1760,1765)	[25,30)	100% Omission Children	ASFR	Female	0.16381767648852694
[1760,1765)	[25,30)	100% Omission Women	ASFR	Female	0.23695766095376922
[1760,1765)	[25,30)	2. + Aunts/Uncles	ASFR	Female	0.12422013157293377
[1760,1765)	[25,30)	25% Omission Children	ASFR	Female	0.22175885878986157
[1760,1765)	[25,30)	25% Omission Women	ASFR	Female	0.24061518177876387
[1760,1765)	[25,30)	3. + Great-Aunts/Uncles	ASFR	Female	0.12422013157293377
[1760,1765)	[25,30)	4. + 2x-Great-Aunts/Uncles	ASFR	Female	0.12422013157293377
[1760,1765)	[25,30)	5. + 3x-Great-Aunts/Uncles	ASFR	Female	0.1334648144485829
[1760,1765)	[25,30)	50% Omission Children	ASFR	Female	0.20130072120560008
[1760,1765)	[25,30)	50% Omission Women	ASFR	Female	0.23932819143155906
[1760,1765)	[25,30)	6. + 4x-Great-Aunts/Uncles	ASFR	Female	0.23064084430790355
[1760,1765)	[25,30)	7. + 5x-Great-Aunts/Uncles	ASFR	Female	0.24099265810285675
[1760,1765)	[25,30)	75% Omission Children	ASFR	Female	0.18276646459342
[1760,1765)	[25,30)	75% Omission Women	ASFR	Female	0.23817359173682032
[1760,1765)	[25,30)	8. + 6x-Great-Aunts/Uncles	ASFR	Female	0.24147992745355082
[1760,1765)	[25,30)	9. + 7x-Great-Aunts/Uncles	ASFR	Female	0.24147992745355082
[1760,1765)	[25,30)	Direct Ancestors	ASFR	Female	0.12422013157293377
[1760,1765)	[25,30)	Direct Ancestors (with duplicates)	ASFR	Female	0.05872707216866722
[1760,1765)	[25,30)	Whole Simulation	ASFR	Female	0.22494681955725815
[1760,1765)	[30,35)	1. + Siblings	ASFR	Female	0.13641557914573652
[1760,1765)	[30,35)	100% Omission Children	ASFR	Female	0.18046078645387467
[1760,1765)	[30,35)	100% Omission Women	ASFR	Female	0.26130981231759814
[1760,1765)	[30,35)	2. + Aunts/Uncles	ASFR	Female	0.13641557914573652
[1760,1765)	[30,35)	25% Omission Children	ASFR	Female	0.24587483980276703
[1760,1765)	[30,35)	25% Omission Women	ASFR	Female	0.2653195494907038
[1760,1765)	[30,35)	3. + Great-Aunts/Uncles	ASFR	Female	0.13641557914573652
[1760,1765)	[30,35)	4. + 2x-Great-Aunts/Uncles	ASFR	Female	0.13641557914573652
[1760,1765)	[30,35)	5. + 3x-Great-Aunts/Uncles	ASFR	Female	0.1419509052893333
[1760,1765)	[30,35)	50% Omission Children	ASFR	Female	0.22326216290265272
[1760,1765)	[30,35)	50% Omission Women	ASFR	Female	0.2639908442620737
[1760,1765)	[30,35)	6. + 4x-Great-Aunts/Uncles	ASFR	Female	0.2480387595530371
[1760,1765)	[30,35)	7. + 5x-Great-Aunts/Uncles	ASFR	Female	0.2663077753559578
[1760,1765)	[30,35)	75% Omission Children	ASFR	Female	0.2024284569993373
[1760,1765)	[30,35)	75% Omission Women	ASFR	Female	0.2629336505035416
[1760,1765)	[30,35)	8. + 6x-Great-Aunts/Uncles	ASFR	Female	0.26680138959504995
[1760,1765)	[30,35)	9. + 7x-Great-Aunts/Uncles	ASFR	Female	0.26680138959504995
[1760,1765)	[30,35)	Direct Ancestors	ASFR	Female	0.13641557914573652
[1760,1765)	[30,35)	Direct Ancestors (with duplicates)	ASFR	Female	0.05504453400691562
[1760,1765)	[30,35)	Whole Simulation	ASFR	Female	0.25375904077449996
[1760,1765)	[35,40)	1. + Siblings	ASFR	Female	0.10509940490976447
[1760,1765)	[35,40)	100% Omission Children	ASFR	Female	0.13966999870505428
[1760,1765)	[35,40)	100% Omission Women	ASFR	Female	0.20485965896898145
[1760,1765)	[35,40)	2. + Aunts/Uncles	ASFR	Female	0.10509940490976447
[1760,1765)	[35,40)	25% Omission Children	ASFR	Female	0.19209575157285844
[1760,1765)	[35,40)	25% Omission Women	ASFR	Female	0.2081040828769869
[1760,1765)	[35,40)	3. + Great-Aunts/Uncles	ASFR	Female	0.10509940490976447
[1760,1765)	[35,40)	4. + 2x-Great-Aunts/Uncles	ASFR	Female	0.10509940490976447
[1760,1765)	[35,40)	5. + 3x-Great-Aunts/Uncles	ASFR	Female	0.10688638566642035
[1760,1765)	[35,40)	50% Omission Children	ASFR	Female	0.1755118972000265
[1760,1765)	[35,40)	50% Omission Women	ASFR	Female	0.20711114571116343
[1760,1765)	[35,40)	6. + 4x-Great-Aunts/Uncles	ASFR	Female	0.18814450471991487
[1760,1765)	[35,40)	7. + 5x-Great-Aunts/Uncles	ASFR	Female	0.20861025797357385
[1760,1765)	[35,40)	75% Omission Children	ASFR	Female	0.15710017539710344
[1760,1765)	[35,40)	75% Omission Women	ASFR	Female	0.2063168060107915
[1760,1765)	[35,40)	8. + 6x-Great-Aunts/Uncles	ASFR	Female	0.20914239752590386
[1760,1765)	[35,40)	9. + 7x-Great-Aunts/Uncles	ASFR	Female	0.20926080091921892
[1760,1765)	[35,40)	Direct Ancestors	ASFR	Female	0.10509940490976447
[1760,1765)	[35,40)	Direct Ancestors (with duplicates)	ASFR	Female	0.03685426737001344
[1760,1765)	[35,40)	Whole Simulation	ASFR	Female	0.19926081682518432
[1760,1765)	[40,45)	1. + Siblings	ASFR	Female	0.058441295575999835
[1760,1765)	[40,45)	100% Omission Children	ASFR	Female	0.0780043779689036
[1760,1765)	[40,45)	100% Omission Women	ASFR	Female	0.11379170979955341
[1760,1765)	[40,45)	2. + Aunts/Uncles	ASFR	Female	0.058441295575999835
[1760,1765)	[40,45)	25% Omission Children	ASFR	Female	0.10579630677546263
[1760,1765)	[40,45)	25% Omission Women	ASFR	Female	0.11552041114908909
[1760,1765)	[40,45)	3. + Great-Aunts/Uncles	ASFR	Female	0.058441295575999835
[1760,1765)	[40,45)	4. + 2x-Great-Aunts/Uncles	ASFR	Female	0.058441295575999835
[1760,1765)	[40,45)	5. + 3x-Great-Aunts/Uncles	ASFR	Female	0.05878670417771199
[1760,1765)	[40,45)	50% Omission Children	ASFR	Female	0.09782307029894628
[1760,1765)	[40,45)	50% Omission Women	ASFR	Female	0.11495490124675874
[1760,1765)	[40,45)	6. + 4x-Great-Aunts/Uncles	ASFR	Female	0.10035432455813759
[1760,1765)	[40,45)	7. + 5x-Great-Aunts/Uncles	ASFR	Female	0.1157646547965231
[1760,1765)	[40,45)	75% Omission Children	ASFR	Female	0.08758566165078241
[1760,1765)	[40,45)	75% Omission Women	ASFR	Female	0.11440277080614944
[1760,1765)	[40,45)	8. + 6x-Great-Aunts/Uncles	ASFR	Female	0.11601347358451974
[1760,1765)	[40,45)	9. + 7x-Great-Aunts/Uncles	ASFR	Female	0.11605445719107711
[1760,1765)	[40,45)	Direct Ancestors	ASFR	Female	0.058441295575999835
[1760,1765)	[40,45)	Direct Ancestors (with duplicates)	ASFR	Female	0.018101308829914942
[1760,1765)	[40,45)	Whole Simulation	ASFR	Female	0.1114999824575364
[1760,1765)	[45,50)	1. + Siblings	ASFR	Female	0.011943811113758408
[1760,1765)	[45,50)	100% Omission Children	ASFR	Female	0.015741332993852077
[1760,1765)	[45,50)	100% Omission Women	ASFR	Female	0.022977664453566853
[1760,1765)	[45,50)	2. + Aunts/Uncles	ASFR	Female	0.011943811113758408
[1760,1765)	[45,50)	25% Omission Children	ASFR	Female	0.021290023209840893
[1760,1765)	[45,50)	25% Omission Women	ASFR	Female	0.02336362641822784
[1760,1765)	[45,50)	3. + Great-Aunts/Uncles	ASFR	Female	0.011943811113758408
[1760,1765)	[45,50)	4. + 2x-Great-Aunts/Uncles	ASFR	Female	0.011943811113758408
[1760,1765)	[45,50)	5. + 3x-Great-Aunts/Uncles	ASFR	Female	0.01203828437236083
[1760,1765)	[45,50)	50% Omission Children	ASFR	Female	0.01991943549245654
[1760,1765)	[45,50)	50% Omission Women	ASFR	Female	0.023360059968790363
[1760,1765)	[45,50)	6. + 4x-Great-Aunts/Uncles	ASFR	Female	0.019930859868490174
[1760,1765)	[45,50)	7. + 5x-Great-Aunts/Uncles	ASFR	Female	0.023409411900401897
[1760,1765)	[45,50)	75% Omission Children	ASFR	Female	0.01769419513064559
[1760,1765)	[45,50)	75% Omission Women	ASFR	Female	0.023075356348360193
[1760,1765)	[45,50)	8. + 6x-Great-Aunts/Uncles	ASFR	Female	0.023510364281354276
[1760,1765)	[45,50)	9. + 7x-Great-Aunts/Uncles	ASFR	Female	0.023510364281354276
[1760,1765)	[45,50)	Direct Ancestors	ASFR	Female	0.011943811113758408
[1760,1765)	[45,50)	Direct Ancestors (with duplicates)	ASFR	Female	0.003196271139854898
[1760,1765)	[45,50)	Whole Simulation	ASFR	Female	0.022595361091567182
[1760,1765)	[50,55)	1. + Siblings	ASFR	Female	0
[1760,1765)	[50,55)	100% Omission Children	ASFR	Female	5.305039787798408e-5
[1760,1765)	[50,55)	100% Omission Women	ASFR	Female	1.1971706454465076e-4
[1760,1765)	[50,55)	2. + Aunts/Uncles	ASFR	Female	0
[1760,1765)	[50,55)	25% Omission Children	ASFR	Female	1.1971706454465076e-4
[1760,1765)	[50,55)	25% Omission Women	ASFR	Female	1.1971706454465076e-4
[1760,1765)	[50,55)	3. + Great-Aunts/Uncles	ASFR	Female	0
[1760,1765)	[50,55)	4. + 2x-Great-Aunts/Uncles	ASFR	Female	0
[1760,1765)	[50,55)	5. + 3x-Great-Aunts/Uncles	ASFR	Female	0
[1760,1765)	[50,55)	50% Omission Children	ASFR	Female	5.305039787798408e-5
[1760,1765)	[50,55)	50% Omission Women	ASFR	Female	1.1971706454465076e-4
[1760,1765)	[50,55)	6. + 4x-Great-Aunts/Uncles	ASFR	Female	5.305039787798408e-5
[1760,1765)	[50,55)	7. + 5x-Great-Aunts/Uncles	ASFR	Female	1.1971706454465076e-4
[1760,1765)	[50,55)	75% Omission Children	ASFR	Female	5.305039787798408e-5
[1760,1765)	[50,55)	75% Omission Women	ASFR	Female	1.1971706454465076e-4
[1760,1765)	[50,55)	8. + 6x-Great-Aunts/Uncles	ASFR	Female	1.1971706454465076e-4
[1760,1765)	[50,55)	9. + 7x-Great-Aunts/Uncles	ASFR	Female	1.1971706454465076e-4
[1760,1765)	[50,55)	Direct Ancestors	ASFR	Female	0
[1760,1765)	[50,55)	Direct Ancestors (with duplicates)	ASFR	Female	0
[1760,1765)	[50,55)	Whole Simulation	ASFR	Female	1.1294718104629731e-4
[1765,1770)	[10,15)	1. + Siblings	ASFR	Female	0
[1765,1770)	[10,15)	100% Omission Children	ASFR	Female	0
[1765,1770)	[10,15)	100% Omission Women	ASFR	Female	0
[1765,1770)	[10,15)	2. + Aunts/Uncles	ASFR	Female	0
[1765,1770)	[10,15)	25% Omission Children	ASFR	Female	0
[1765,1770)	[10,15)	25% Omission Women	ASFR	Female	0
[1765,1770)	[10,15)	3. + Great-Aunts/Uncles	ASFR	Female	0
[1765,1770)	[10,15)	4. + 2x-Great-Aunts/Uncles	ASFR	Female	0
[1765,1770)	[10,15)	5. + 3x-Great-Aunts/Uncles	ASFR	Female	0
[1765,1770)	[10,15)	50% Omission Children	ASFR	Female	0
[1765,1770)	[10,15)	50% Omission Women	ASFR	Female	0
[1765,1770)	[10,15)	6. + 4x-Great-Aunts/Uncles	ASFR	Female	0
[1765,1770)	[10,15)	7. + 5x-Great-Aunts/Uncles	ASFR	Female	0
[1765,1770)	[10,15)	75% Omission Children	ASFR	Female	0
[1765,1770)	[10,15)	75% Omission Women	ASFR	Female	0
[1765,1770)	[10,15)	8. + 6x-Great-Aunts/Uncles	ASFR	Female	0
[1765,1770)	[10,15)	9. + 7x-Great-Aunts/Uncles	ASFR	Female	0
[1765,1770)	[10,15)	Direct Ancestors	ASFR	Female	0
[1765,1770)	[10,15)	Direct Ancestors (with duplicates)	ASFR	Female	0
[1765,1770)	[10,15)	Whole Simulation	ASFR	Female	0
[1765,1770)	[15,20)	1. + Siblings	ASFR	Female	0.01050878232178095
[1765,1770)	[15,20)	100% Omission Children	ASFR	Female	0.014013364025519094
[1765,1770)	[15,20)	100% Omission Women	ASFR	Female	0.02077396191311067
[1765,1770)	[15,20)	2. + Aunts/Uncles	ASFR	Female	0.01050878232178095
[1765,1770)	[15,20)	25% Omission Children	ASFR	Female	0.0192210805912701
[1765,1770)	[15,20)	25% Omission Women	ASFR	Female	0.021083834835003527
[1765,1770)	[15,20)	3. + Great-Aunts/Uncles	ASFR	Female	0.01050878232178095
[1765,1770)	[15,20)	4. + 2x-Great-Aunts/Uncles	ASFR	Female	0.01050878232178095
[1765,1770)	[15,20)	5. + 3x-Great-Aunts/Uncles	ASFR	Female	0.013873007755275973
[1765,1770)	[15,20)	50% Omission Children	ASFR	Female	0.017416756821823618
[1765,1770)	[15,20)	50% Omission Women	ASFR	Female	0.020941203566604845
[1765,1770)	[15,20)	6. + 4x-Great-Aunts/Uncles	ASFR	Female	0.02061048722477727
[1765,1770)	[15,20)	7. + 5x-Great-Aunts/Uncles	ASFR	Female	0.021111459144395793
[1765,1770)	[15,20)	75% Omission Children	ASFR	Female	0.015792527086270765
[1765,1770)	[15,20)	75% Omission Women	ASFR	Female	0.020886716103780265
[1765,1770)	[15,20)	8. + 6x-Great-Aunts/Uncles	ASFR	Female	0.021111459144395793
[1765,1770)	[15,20)	9. + 7x-Great-Aunts/Uncles	ASFR	Female	0.021111459144395793
[1765,1770)	[15,20)	Direct Ancestors	ASFR	Female	0.01050878232178095
[1765,1770)	[15,20)	Direct Ancestors (with duplicates)	ASFR	Female	0.006351788716861112
[1765,1770)	[15,20)	Whole Simulation	ASFR	Female	0.018306277411167735
[1765,1770)	[20,25)	1. + Siblings	ASFR	Female	0.06537473001780272
[1765,1770)	[20,25)	100% Omission Children	ASFR	Female	0.08488263227669735
[1765,1770)	[20,25)	100% Omission Women	ASFR	Female	0.12337473480587008
[1765,1770)	[20,25)	2. + Aunts/Uncles	ASFR	Female	0.06537473001780272
[1765,1770)	[20,25)	25% Omission Children	ASFR	Female	0.11649273501057508
[1765,1770)	[20,25)	25% Omission Women	ASFR	Female	0.1251403713734858
[1765,1770)	[20,25)	3. + Great-Aunts/Uncles	ASFR	Female	0.06537473001780272
[1765,1770)	[20,25)	4. + 2x-Great-Aunts/Uncles	ASFR	Female	0.06537473001780272
[1765,1770)	[20,25)	5. + 3x-Great-Aunts/Uncles	ASFR	Female	0.08126139681396205
[1765,1770)	[20,25)	50% Omission Children	ASFR	Female	0.10565884721606159
[1765,1770)	[20,25)	50% Omission Women	ASFR	Female	0.1246449273469964
[1765,1770)	[20,25)	6. + 4x-Great-Aunts/Uncles	ASFR	Female	0.12264022923575704
[1765,1770)	[20,25)	7. + 5x-Great-Aunts/Uncles	ASFR	Female	0.12588764549797368
[1765,1770)	[20,25)	75% Omission Children	ASFR	Female	0.0956326394521215
[1765,1770)	[20,25)	75% Omission Women	ASFR	Female	0.12392210931118797
[1765,1770)	[20,25)	8. + 6x-Great-Aunts/Uncles	ASFR	Female	0.12591688526405556
[1765,1770)	[20,25)	9. + 7x-Great-Aunts/Uncles	ASFR	Female	0.12591688526405556
[1765,1770)	[20,25)	Direct Ancestors	ASFR	Female	0.06537473001780272
[1765,1770)	[20,25)	Direct Ancestors (with duplicates)	ASFR	Female	0.03610556314632497
[1765,1770)	[20,25)	Whole Simulation	ASFR	Female	0.11395985266575634
[1765,1770)	[25,30)	1. + Siblings	ASFR	Female	0.1209395636030042
[1765,1770)	[25,30)	100% Omission Children	ASFR	Female	0.15816090787856313
[1765,1770)	[25,30)	100% Omission Women	ASFR	Female	0.23349881344643936
[1765,1770)	[25,30)	2. + Aunts/Uncles	ASFR	Female	0.1209395636030042
[1765,1770)	[25,30)	25% Omission Children	ASFR	Female	0.21768575573797722
[1765,1770)	[25,30)	25% Omission Women	ASFR	Female	0.2373592081707172
[1765,1770)	[25,30)	3. + Great-Aunts/Uncles	ASFR	Female	0.1209395636030042
[1765,1770)	[25,30)	4. + 2x-Great-Aunts/Uncles	ASFR	Female	0.1209395636030042
[1765,1770)	[25,30)	5. + 3x-Great-Aunts/Uncles	ASFR	Female	0.13883562324766657
[1765,1770)	[25,30)	50% Omission Children	ASFR	Female	0.19842162518726322
[1765,1770)	[25,30)	50% Omission Women	ASFR	Female	0.2360190262889128
[1765,1770)	[25,30)	6. + 4x-Great-Aunts/Uncles	ASFR	Female	0.2295639172249207
[1765,1770)	[25,30)	7. + 5x-Great-Aunts/Uncles	ASFR	Female	0.2382245130846765
[1765,1770)	[25,30)	75% Omission Children	ASFR	Female	0.1791980617353044
[1765,1770)	[25,30)	75% Omission Women	ASFR	Female	0.2349160240521745
[1765,1770)	[25,30)	8. + 6x-Great-Aunts/Uncles	ASFR	Female	0.2386049449390883
[1765,1770)	[25,30)	9. + 7x-Great-Aunts/Uncles	ASFR	Female	0.2386049449390883
[1765,1770)	[25,30)	Direct Ancestors	ASFR	Female	0.1209395636030042
[1765,1770)	[25,30)	Direct Ancestors (with duplicates)	ASFR	Female	0.057519063120064835
[1765,1770)	[25,30)	Whole Simulation	ASFR	Female	0.22297136077738192
[1765,1770)	[30,35)	1. + Siblings	ASFR	Female	0.13613822345285798
[1765,1770)	[30,35)	100% Omission Children	ASFR	Female	0.18076855308572135
[1765,1770)	[30,35)	100% Omission Women	ASFR	Female	0.2658909763866536
[1765,1770)	[30,35)	2. + Aunts/Uncles	ASFR	Female	0.13613822345285798
[1765,1770)	[30,35)	25% Omission Children	ASFR	Female	0.24872503497664672
[1765,1770)	[30,35)	25% Omission Women	ASFR	Female	0.2695361988813052
[1765,1770)	[30,35)	3. + Great-Aunts/Uncles	ASFR	Female	0.13613822345285798
[1765,1770)	[30,35)	4. + 2x-Great-Aunts/Uncles	ASFR	Female	0.13613822345285798
[1765,1770)	[30,35)	5. + 3x-Great-Aunts/Uncles	ASFR	Female	0.14742417709903946
[1765,1770)	[30,35)	50% Omission Children	ASFR	Female	0.22657134090425576
[1765,1770)	[30,35)	50% Omission Women	ASFR	Female	0.2684696879255506
[1765,1770)	[30,35)	6. + 4x-Great-Aunts/Uncles	ASFR	Female	0.25867876187234223
[1765,1770)	[30,35)	7. + 5x-Great-Aunts/Uncles	ASFR	Female	0.2706949518016687
[1765,1770)	[30,35)	75% Omission Children	ASFR	Female	0.20292771484547573
[1765,1770)	[30,35)	75% Omission Women	ASFR	Female	0.26702205896102454
[1765,1770)	[30,35)	8. + 6x-Great-Aunts/Uncles	ASFR	Female	0.271026672693961
[1765,1770)	[30,35)	9. + 7x-Great-Aunts/Uncles	ASFR	Female	0.271026672693961
[1765,1770)	[30,35)	Direct Ancestors	ASFR	Female	0.13613822345285798
[1765,1770)	[30,35)	Direct Ancestors (with duplicates)	ASFR	Female	0.05436919933832149
[1765,1770)	[30,35)	Whole Simulation	ASFR	Female	0.25588228593640383
[1765,1770)	[35,40)	1. + Siblings	ASFR	Female	0.10227279978830048
[1765,1770)	[35,40)	100% Omission Children	ASFR	Female	0.13771860016752893
[1765,1770)	[35,40)	100% Omission Women	ASFR	Female	0.2047312660210364
[1765,1770)	[35,40)	2. + Aunts/Uncles	ASFR	Female	0.10227279978830048
[1765,1770)	[35,40)	25% Omission Children	ASFR	Female	0.19183261000343776
[1765,1770)	[35,40)	25% Omission Women	ASFR	Female	0.20783110887757594
[1765,1770)	[35,40)	3. + Great-Aunts/Uncles	ASFR	Female	0.10227279978830048
[1765,1770)	[35,40)	4. + 2x-Great-Aunts/Uncles	ASFR	Female	0.10227279978830048
[1765,1770)	[35,40)	5. + 3x-Great-Aunts/Uncles	ASFR	Female	0.10686698710844902
[1765,1770)	[35,40)	50% Omission Children	ASFR	Female	0.17293890917418567
[1765,1770)	[35,40)	50% Omission Women	ASFR	Female	0.20671360798274566
[1765,1770)	[35,40)	6. + 4x-Great-Aunts/Uncles	ASFR	Female	0.19468646947391768
[1765,1770)	[35,40)	7. + 5x-Great-Aunts/Uncles	ASFR	Female	0.20854095626101235
[1765,1770)	[35,40)	75% Omission Children	ASFR	Female	0.15580533221101744
[1765,1770)	[35,40)	75% Omission Women	ASFR	Female	0.2059646569291827
[1765,1770)	[35,40)	8. + 6x-Great-Aunts/Uncles	ASFR	Female	0.20901594467198728
[1765,1770)	[35,40)	9. + 7x-Great-Aunts/Uncles	ASFR	Female	0.20901594467198728
[1765,1770)	[35,40)	Direct Ancestors	ASFR	Female	0.10227279978830048
[1765,1770)	[35,40)	Direct Ancestors (with duplicates)	ASFR	Female	0.03558239464543702
[1765,1770)	[35,40)	Whole Simulation	ASFR	Female	0.19984006304325633
[1765,1770)	[40,45)	1. + Siblings	ASFR	Female	0.05665997833689585
[1765,1770)	[40,45)	100% Omission Children	ASFR	Female	0.07567527808626423
[1765,1770)	[40,45)	100% Omission Women	ASFR	Female	0.11080093388757711
[1765,1770)	[40,45)	2. + Aunts/Uncles	ASFR	Female	0.05665997833689585
[1765,1770)	[40,45)	25% Omission Children	ASFR	Female	0.10339371306434866
[1765,1770)	[40,45)	25% Omission Women	ASFR	Female	0.11248801362045559
[1765,1770)	[40,45)	3. + Great-Aunts/Uncles	ASFR	Female	0.05665997833689585
[1765,1770)	[40,45)	4. + 2x-Great-Aunts/Uncles	ASFR	Female	0.05665997833689585
[1765,1770)	[40,45)	5. + 3x-Great-Aunts/Uncles	ASFR	Female	0.05772463035541493
[1765,1770)	[40,45)	50% Omission Children	ASFR	Female	0.09489001115965441
[1765,1770)	[40,45)	50% Omission Women	ASFR	Female	0.11179022073094602
[1765,1770)	[40,45)	6. + 4x-Great-Aunts/Uncles	ASFR	Female	0.10292054970755454
[1765,1770)	[40,45)	7. + 5x-Great-Aunts/Uncles	ASFR	Female	0.11257571461337122
[1765,1770)	[40,45)	75% Omission Children	ASFR	Female	0.08438320918365683
[1765,1770)	[40,45)	75% Omission Women	ASFR	Female	0.11138324275598178
[1765,1770)	[40,45)	8. + 6x-Great-Aunts/Uncles	ASFR	Female	0.11282075748256218
[1765,1770)	[40,45)	9. + 7x-Great-Aunts/Uncles	ASFR	Female	0.11286116152296621
[1765,1770)	[40,45)	Direct Ancestors	ASFR	Female	0.05665997833689585
[1765,1770)	[40,45)	Direct Ancestors (with duplicates)	ASFR	Female	0.017283989835294774
[1765,1770)	[40,45)	Whole Simulation	ASFR	Female	0.10761369948835608
[1765,1770)	[45,50)	1. + Siblings	ASFR	Female	0.011922742223118149
[1765,1770)	[45,50)	100% Omission Children	ASFR	Female	0.016241929703620515
[1765,1770)	[45,50)	100% Omission Women	ASFR	Female	0.02401312545394243
[1765,1770)	[45,50)	2. + Aunts/Uncles	ASFR	Female	0.011922742223118149
[1765,1770)	[45,50)	25% Omission Children	ASFR	Female	0.02227574395516146
[1765,1770)	[45,50)	25% Omission Women	ASFR	Female	0.024237745804874818
[1765,1770)	[45,50)	3. + Great-Aunts/Uncles	ASFR	Female	0.011922742223118149
[1765,1770)	[45,50)	4. + 2x-Great-Aunts/Uncles	ASFR	Female	0.011922742223118149
[1765,1770)	[45,50)	5. + 3x-Great-Aunts/Uncles	ASFR	Female	0.012012029716889947
[1765,1770)	[45,50)	50% Omission Children	ASFR	Female	0.020301943197946953
[1765,1770)	[45,50)	50% Omission Women	ASFR	Female	0.02414660645925117
[1765,1770)	[45,50)	6. + 4x-Great-Aunts/Uncles	ASFR	Female	0.021659783754583776
[1765,1770)	[45,50)	7. + 5x-Great-Aunts/Uncles	ASFR	Female	0.024280118686230753
[1765,1770)	[45,50)	75% Omission Children	ASFR	Female	0.0177165796463289
[1765,1770)	[45,50)	75% Omission Women	ASFR	Female	0.02405567864543179
[1765,1770)	[45,50)	8. + 6x-Great-Aunts/Uncles	ASFR	Female	0.024280118686230753
[1765,1770)	[45,50)	9. + 7x-Great-Aunts/Uncles	ASFR	Female	0.024280118686230753
[1765,1770)	[45,50)	Direct Ancestors	ASFR	Female	0.011922742223118149
[1765,1770)	[45,50)	Direct Ancestors (with duplicates)	ASFR	Female	0.003242932292997951
[1765,1770)	[45,50)	Whole Simulation	ASFR	Female	0.023490091190246257
[1765,1770)	[50,55)	1. + Siblings	ASFR	Female	9.704512304145297e-5
[1765,1770)	[50,55)	100% Omission Children	ASFR	Female	9.704512304145297e-5
[1765,1770)	[50,55)	100% Omission Women	ASFR	Female	9.704512304145297e-5
[1765,1770)	[50,55)	2. + Aunts/Uncles	ASFR	Female	9.704512304145297e-5
[1765,1770)	[50,55)	25% Omission Children	ASFR	Female	9.704512304145297e-5
[1765,1770)	[50,55)	25% Omission Women	ASFR	Female	9.704512304145297e-5
[1765,1770)	[50,55)	3. + Great-Aunts/Uncles	ASFR	Female	9.704512304145297e-5
[1765,1770)	[50,55)	4. + 2x-Great-Aunts/Uncles	ASFR	Female	9.704512304145297e-5
[1765,1770)	[50,55)	5. + 3x-Great-Aunts/Uncles	ASFR	Female	9.704512304145297e-5
[1765,1770)	[50,55)	50% Omission Children	ASFR	Female	9.704512304145297e-5
[1765,1770)	[50,55)	50% Omission Women	ASFR	Female	9.704512304145297e-5
[1765,1770)	[50,55)	6. + 4x-Great-Aunts/Uncles	ASFR	Female	9.704512304145297e-5
[1765,1770)	[50,55)	7. + 5x-Great-Aunts/Uncles	ASFR	Female	9.704512304145297e-5
[1765,1770)	[50,55)	75% Omission Children	ASFR	Female	9.704512304145297e-5
[1765,1770)	[50,55)	75% Omission Women	ASFR	Female	9.704512304145297e-5
[1765,1770)	[50,55)	8. + 6x-Great-Aunts/Uncles	ASFR	Female	9.704512304145297e-5
[1765,1770)	[50,55)	9. + 7x-Great-Aunts/Uncles	ASFR	Female	9.704512304145297e-5
[1765,1770)	[50,55)	Direct Ancestors	ASFR	Female	9.704512304145297e-5
[1765,1770)	[50,55)	Direct Ancestors (with duplicates)	ASFR	Female	3.158751339549919e-5
[1765,1770)	[50,55)	Whole Simulation	ASFR	Female	9.262435677530017e-5
[1770,1775)	[10,15)	1. + Siblings	ASFR	Female	0
[1770,1775)	[10,15)	100% Omission Children	ASFR	Female	0
[1770,1775)	[10,15)	100% Omission Women	ASFR	Female	0
[1770,1775)	[10,15)	2. + Aunts/Uncles	ASFR	Female	0
[1770,1775)	[10,15)	25% Omission Children	ASFR	Female	0
[1770,1775)	[10,15)	25% Omission Women	ASFR	Female	0
[1770,1775)	[10,15)	3. + Great-Aunts/Uncles	ASFR	Female	0
[1770,1775)	[10,15)	4. + 2x-Great-Aunts/Uncles	ASFR	Female	0
[1770,1775)	[10,15)	5. + 3x-Great-Aunts/Uncles	ASFR	Female	0
[1770,1775)	[10,15)	50% Omission Children	ASFR	Female	0
[1770,1775)	[10,15)	50% Omission Women	ASFR	Female	0
[1770,1775)	[10,15)	6. + 4x-Great-Aunts/Uncles	ASFR	Female	0
[1770,1775)	[10,15)	7. + 5x-Great-Aunts/Uncles	ASFR	Female	0
[1770,1775)	[10,15)	75% Omission Children	ASFR	Female	0
[1770,1775)	[10,15)	75% Omission Women	ASFR	Female	0
[1770,1775)	[10,15)	8. + 6x-Great-Aunts/Uncles	ASFR	Female	0
[1770,1775)	[10,15)	9. + 7x-Great-Aunts/Uncles	ASFR	Female	0
[1770,1775)	[10,15)	Direct Ancestors	ASFR	Female	0
[1770,1775)	[10,15)	Direct Ancestors (with duplicates)	ASFR	Female	0
[1770,1775)	[10,15)	Whole Simulation	ASFR	Female	0
[1770,1775)	[15,20)	1. + Siblings	ASFR	Female	0.010843608474179343
[1770,1775)	[15,20)	100% Omission Children	ASFR	Female	0.013705632229564894
[1770,1775)	[15,20)	100% Omission Women	ASFR	Female	0.019671623980838254
[1770,1775)	[15,20)	2. + Aunts/Uncles	ASFR	Female	0.010843608474179343
[1770,1775)	[15,20)	25% Omission Children	ASFR	Female	0.01817093781757725
[1770,1775)	[15,20)	25% Omission Women	ASFR	Female	0.0200856016925029
[1770,1775)	[15,20)	3. + Great-Aunts/Uncles	ASFR	Female	0.010843608474179343
[1770,1775)	[15,20)	4. + 2x-Great-Aunts/Uncles	ASFR	Female	0.010843608474179343
[1770,1775)	[15,20)	5. + 3x-Great-Aunts/Uncles	ASFR	Female	0.015724862971003842
[1770,1775)	[15,20)	50% Omission Children	ASFR	Female	0.016941993366361166
[1770,1775)	[15,20)	50% Omission Women	ASFR	Female	0.01992249620532035
[1770,1775)	[15,20)	6. + 4x-Great-Aunts/Uncles	ASFR	Female	0.019921367345019723
[1770,1775)	[15,20)	7. + 5x-Great-Aunts/Uncles	ASFR	Female	0.020141896563612587
[1770,1775)	[15,20)	75% Omission Children	ASFR	Female	0.01525345063573686
[1770,1775)	[15,20)	75% Omission Women	ASFR	Female	0.019812685180131313
[1770,1775)	[15,20)	8. + 6x-Great-Aunts/Uncles	ASFR	Female	0.020141896563612587
[1770,1775)	[15,20)	9. + 7x-Great-Aunts/Uncles	ASFR	Female	0.020141896563612587
[1770,1775)	[15,20)	Direct Ancestors	ASFR	Female	0.010843608474179343
[1770,1775)	[15,20)	Direct Ancestors (with duplicates)	ASFR	Female	0.006686468577980273
[1770,1775)	[15,20)	Whole Simulation	ASFR	Female	0.01769623272002801
[1770,1775)	[20,25)	1. + Siblings	ASFR	Female	0.05963796918307031
[1770,1775)	[20,25)	100% Omission Children	ASFR	Female	0.07646315229289653
[1770,1775)	[20,25)	100% Omission Women	ASFR	Female	0.11255780243677106
[1770,1775)	[20,25)	2. + Aunts/Uncles	ASFR	Female	0.05963796918307031
[1770,1775)	[20,25)	25% Omission Children	ASFR	Female	0.10475549172292858
[1770,1775)	[20,25)	25% Omission Women	ASFR	Female	0.11429632293698715
[1770,1775)	[20,25)	3. + Great-Aunts/Uncles	ASFR	Female	0.05963796918307031
[1770,1775)	[20,25)	4. + 2x-Great-Aunts/Uncles	ASFR	Female	0.05966495973637665
[1770,1775)	[20,25)	5. + 3x-Great-Aunts/Uncles	ASFR	Female	0.07908450755144189
[1770,1775)	[20,25)	50% Omission Children	ASFR	Female	0.0952510726605478
[1770,1775)	[20,25)	50% Omission Women	ASFR	Female	0.11358786849043484
[1770,1775)	[20,25)	6. + 4x-Great-Aunts/Uncles	ASFR	Female	0.11212486587475547
[1770,1775)	[20,25)	7. + 5x-Great-Aunts/Uncles	ASFR	Female	0.1147158132116163
[1770,1775)	[20,25)	75% Omission Children	ASFR	Female	0.08579567821290184
[1770,1775)	[20,25)	75% Omission Women	ASFR	Female	0.11305597327310019
[1770,1775)	[20,25)	8. + 6x-Great-Aunts/Uncles	ASFR	Female	0.11482381009140011
[1770,1775)	[20,25)	9. + 7x-Great-Aunts/Uncles	ASFR	Female	0.11482381009140011
[1770,1775)	[20,25)	Direct Ancestors	ASFR	Female	0.05963796918307031
[1770,1775)	[20,25)	Direct Ancestors (with duplicates)	ASFR	Female	0.03381936803587703
[1770,1775)	[20,25)	Whole Simulation	ASFR	Female	0.10416585072548284
[1770,1775)	[25,30)	1. + Siblings	ASFR	Female	0.11317222733532514
[1770,1775)	[25,30)	100% Omission Children	ASFR	Female	0.14830189715524608
[1770,1775)	[25,30)	100% Omission Women	ASFR	Female	0.21516861060009584
[1770,1775)	[25,30)	2. + Aunts/Uncles	ASFR	Female	0.11317222733532514
[1770,1775)	[25,30)	25% Omission Children	ASFR	Female	0.20134605006242198
[1770,1775)	[25,30)	25% Omission Women	ASFR	Female	0.21849422271921368
[1770,1775)	[25,30)	3. + Great-Aunts/Uncles	ASFR	Female	0.11317222733532514
[1770,1775)	[25,30)	4. + 2x-Great-Aunts/Uncles	ASFR	Female	0.11317222733532514
[1770,1775)	[25,30)	5. + 3x-Great-Aunts/Uncles	ASFR	Female	0.14038706637346648
[1770,1775)	[25,30)	50% Omission Children	ASFR	Female	0.18308822807551453
[1770,1775)	[25,30)	50% Omission Women	ASFR	Female	0.2170143099368446
[1770,1775)	[25,30)	6. + 4x-Great-Aunts/Uncles	ASFR	Female	0.21425711813663248
[1770,1775)	[25,30)	7. + 5x-Great-Aunts/Uncles	ASFR	Female	0.21929248883080438
[1770,1775)	[25,30)	75% Omission Children	ASFR	Female	0.16548171684242838
[1770,1775)	[25,30)	75% Omission Women	ASFR	Female	0.21606354160351568
[1770,1775)	[25,30)	8. + 6x-Great-Aunts/Uncles	ASFR	Female	0.21940565540175538
[1770,1775)	[25,30)	9. + 7x-Great-Aunts/Uncles	ASFR	Female	0.21940565540175538
[1770,1775)	[25,30)	Direct Ancestors	ASFR	Female	0.11317222733532514
[1770,1775)	[25,30)	Direct Ancestors (with duplicates)	ASFR	Female	0.053035616561068206
[1770,1775)	[25,30)	Whole Simulation	ASFR	Female	0.20402965774981904
[1770,1775)	[30,35)	1. + Siblings	ASFR	Female	0.13033702110539774
[1770,1775)	[30,35)	100% Omission Children	ASFR	Female	0.1680383556572497
[1770,1775)	[30,35)	100% Omission Women	ASFR	Female	0.2454912850504077
[1770,1775)	[30,35)	2. + Aunts/Uncles	ASFR	Female	0.13033702110539774
[1770,1775)	[30,35)	25% Omission Children	ASFR	Female	0.23006319506562017
[1770,1775)	[30,35)	25% Omission Women	ASFR	Female	0.24875659173678946
[1770,1775)	[30,35)	3. + Great-Aunts/Uncles	ASFR	Female	0.13033702110539774
[1770,1775)	[30,35)	4. + 2x-Great-Aunts/Uncles	ASFR	Female	0.13033702110539774
[1770,1775)	[30,35)	5. + 3x-Great-Aunts/Uncles	ASFR	Female	0.1488546092687988
[1770,1775)	[30,35)	50% Omission Children	ASFR	Female	0.2090904412834782
[1770,1775)	[30,35)	50% Omission Women	ASFR	Female	0.24716971880300728
[1770,1775)	[30,35)	6. + 4x-Great-Aunts/Uncles	ASFR	Female	0.24061631428487834
[1770,1775)	[30,35)	7. + 5x-Great-Aunts/Uncles	ASFR	Female	0.24960245542758958
[1770,1775)	[30,35)	75% Omission Children	ASFR	Female	0.18932068054744453
[1770,1775)	[30,35)	75% Omission Women	ASFR	Female	0.24686350151623124
[1770,1775)	[30,35)	8. + 6x-Great-Aunts/Uncles	ASFR	Female	0.24979426725778714
[1770,1775)	[30,35)	9. + 7x-Great-Aunts/Uncles	ASFR	Female	0.24979426725778714
[1770,1775)	[30,35)	Direct Ancestors	ASFR	Female	0.13033702110539774
[1770,1775)	[30,35)	Direct Ancestors (with duplicates)	ASFR	Female	0.05227239612943842
[1770,1775)	[30,35)	Whole Simulation	ASFR	Female	0.2348644296993211
[1770,1775)	[35,40)	1. + Siblings	ASFR	Female	0.10329274648195205
[1770,1775)	[35,40)	100% Omission Children	ASFR	Female	0.13280377850612798
[1770,1775)	[35,40)	100% Omission Women	ASFR	Female	0.19410523267456517
[1770,1775)	[35,40)	2. + Aunts/Uncles	ASFR	Female	0.10329274648195205
[1770,1775)	[35,40)	25% Omission Children	ASFR	Female	0.1821668629390201
[1770,1775)	[35,40)	25% Omission Women	ASFR	Female	0.19674762454629743
[1770,1775)	[35,40)	3. + Great-Aunts/Uncles	ASFR	Female	0.10329274648195205
[1770,1775)	[35,40)	4. + 2x-Great-Aunts/Uncles	ASFR	Female	0.10329274648195205
[1770,1775)	[35,40)	5. + 3x-Great-Aunts/Uncles	ASFR	Female	0.11015513518443235
[1770,1775)	[35,40)	50% Omission Children	ASFR	Female	0.16565898381556407
[1770,1775)	[35,40)	50% Omission Women	ASFR	Female	0.196024814665847
[1770,1775)	[35,40)	6. + 4x-Great-Aunts/Uncles	ASFR	Female	0.1889454976685549
[1770,1775)	[35,40)	7. + 5x-Great-Aunts/Uncles	ASFR	Female	0.19756713689164407
[1770,1775)	[35,40)	75% Omission Children	ASFR	Female	0.1489843047432832
[1770,1775)	[35,40)	75% Omission Women	ASFR	Female	0.19509105051937664
[1770,1775)	[35,40)	8. + 6x-Great-Aunts/Uncles	ASFR	Female	0.19771600691300076
[1770,1775)	[35,40)	9. + 7x-Great-Aunts/Uncles	ASFR	Female	0.19771600691300076
[1770,1775)	[35,40)	Direct Ancestors	ASFR	Female	0.10329274648195205
[1770,1775)	[35,40)	Direct Ancestors (with duplicates)	ASFR	Female	0.03551060733614797
[1770,1775)	[35,40)	Whole Simulation	ASFR	Female	0.18661350561890055
[1770,1775)	[40,45)	1. + Siblings	ASFR	Female	0.05467096925376208
[1770,1775)	[40,45)	100% Omission Children	ASFR	Female	0.07130904413716148
[1770,1775)	[40,45)	100% Omission Women	ASFR	Female	0.10896911680280247
[1770,1775)	[40,45)	2. + Aunts/Uncles	ASFR	Female	0.05467096925376208
[1770,1775)	[40,45)	25% Omission Children	ASFR	Female	0.10057414787824241
[1770,1775)	[40,45)	25% Omission Women	ASFR	Female	0.11075090101388303
[1770,1775)	[40,45)	3. + Great-Aunts/Uncles	ASFR	Female	0.05467096925376208
[1770,1775)	[40,45)	4. + 2x-Great-Aunts/Uncles	ASFR	Female	0.05467096925376208
[1770,1775)	[40,45)	5. + 3x-Great-Aunts/Uncles	ASFR	Female	0.05731050299339955
[1770,1775)	[40,45)	50% Omission Children	ASFR	Female	0.08924961121867128
[1770,1775)	[40,45)	50% Omission Women	ASFR	Female	0.11014457049422391
[1770,1775)	[40,45)	6. + 4x-Great-Aunts/Uncles	ASFR	Female	0.10378162039648223
[1770,1775)	[40,45)	7. + 5x-Great-Aunts/Uncles	ASFR	Female	0.11103009229981821
[1770,1775)	[40,45)	75% Omission Children	ASFR	Female	0.08184055879031507
[1770,1775)	[40,45)	75% Omission Women	ASFR	Female	0.1095813425768758
[1770,1775)	[40,45)	8. + 6x-Great-Aunts/Uncles	ASFR	Female	0.11114920058533481
[1770,1775)	[40,45)	9. + 7x-Great-Aunts/Uncles	ASFR	Female	0.11114920058533481
[1770,1775)	[40,45)	Direct Ancestors	ASFR	Female	0.05467096925376208
[1770,1775)	[40,45)	Direct Ancestors (with duplicates)	ASFR	Female	0.016313196473386228
[1770,1775)	[40,45)	Whole Simulation	ASFR	Female	0.10603387728454891
[1770,1775)	[45,50)	1. + Siblings	ASFR	Female	0.011163564494755307
[1770,1775)	[45,50)	100% Omission Children	ASFR	Female	0.014884606795434845
[1770,1775)	[45,50)	100% Omission Women	ASFR	Female	0.020858711055732365
[1770,1775)	[45,50)	2. + Aunts/Uncles	ASFR	Female	0.011163564494755307
[1770,1775)	[45,50)	25% Omission Children	ASFR	Female	0.01969161319090293
[1770,1775)	[45,50)	25% Omission Women	ASFR	Female	0.021213603911119608
[1770,1775)	[45,50)	3. + Great-Aunts/Uncles	ASFR	Female	0.011163564494755307
[1770,1775)	[45,50)	4. + 2x-Great-Aunts/Uncles	ASFR	Female	0.011163564494755307
[1770,1775)	[45,50)	5. + 3x-Great-Aunts/Uncles	ASFR	Female	0.011163564494755307
[1770,1775)	[45,50)	50% Omission Children	ASFR	Female	0.01831581230097086
[1770,1775)	[45,50)	50% Omission Women	ASFR	Female	0.021031780540985593
[1770,1775)	[45,50)	6. + 4x-Great-Aunts/Uncles	ASFR	Female	0.019162537159608584
[1770,1775)	[45,50)	7. + 5x-Great-Aunts/Uncles	ASFR	Female	0.02143364014611858
[1770,1775)	[45,50)	75% Omission Children	ASFR	Female	0.016480874270617667
[1770,1775)	[45,50)	75% Omission Women	ASFR	Female	0.020989044335001813
[1770,1775)	[45,50)	8. + 6x-Great-Aunts/Uncles	ASFR	Female	0.02147888901489686
[1770,1775)	[45,50)	9. + 7x-Great-Aunts/Uncles	ASFR	Female	0.02147888901489686
[1770,1775)	[45,50)	Direct Ancestors	ASFR	Female	0.011163564494755307
[1770,1775)	[45,50)	Direct Ancestors (with duplicates)	ASFR	Female	0.002756380286047555
[1770,1775)	[45,50)	Whole Simulation	ASFR	Female	0.02019536447475711
[1770,1775)	[50,55)	1. + Siblings	ASFR	Female	4.9627791563275434e-5
[1770,1775)	[50,55)	100% Omission Children	ASFR	Female	4.9627791563275434e-5
[1770,1775)	[50,55)	100% Omission Women	ASFR	Female	9.88888753071178e-5
[1770,1775)	[50,55)	2. + Aunts/Uncles	ASFR	Female	4.9627791563275434e-5
[1770,1775)	[50,55)	25% Omission Children	ASFR	Female	9.88888753071178e-5
[1770,1775)	[50,55)	25% Omission Women	ASFR	Female	9.88888753071178e-5
[1770,1775)	[50,55)	3. + Great-Aunts/Uncles	ASFR	Female	4.9627791563275434e-5
[1770,1775)	[50,55)	4. + 2x-Great-Aunts/Uncles	ASFR	Female	4.9627791563275434e-5
[1770,1775)	[50,55)	5. + 3x-Great-Aunts/Uncles	ASFR	Female	4.9627791563275434e-5
[1770,1775)	[50,55)	50% Omission Children	ASFR	Female	9.88888753071178e-5
[1770,1775)	[50,55)	50% Omission Women	ASFR	Female	9.88888753071178e-5
[1770,1775)	[50,55)	6. + 4x-Great-Aunts/Uncles	ASFR	Female	4.9627791563275434e-5
[1770,1775)	[50,55)	7. + 5x-Great-Aunts/Uncles	ASFR	Female	9.88888753071178e-5
[1770,1775)	[50,55)	75% Omission Children	ASFR	Female	4.9627791563275434e-5
[1770,1775)	[50,55)	75% Omission Women	ASFR	Female	9.88888753071178e-5
[1770,1775)	[50,55)	8. + 6x-Great-Aunts/Uncles	ASFR	Female	9.88888753071178e-5
[1770,1775)	[50,55)	9. + 7x-Great-Aunts/Uncles	ASFR	Female	9.88888753071178e-5
[1770,1775)	[50,55)	Direct Ancestors	ASFR	Female	4.9627791563275434e-5
[1770,1775)	[50,55)	Direct Ancestors (with duplicates)	ASFR	Female	1.5389350569405972e-6
[1770,1775)	[50,55)	Whole Simulation	ASFR	Female	9.185147690003902e-5
[1775,1780)	[10,15)	1. + Siblings	ASFR	Female	0
[1775,1780)	[10,15)	100% Omission Children	ASFR	Female	0
[1775,1780)	[10,15)	100% Omission Women	ASFR	Female	0
[1775,1780)	[10,15)	2. + Aunts/Uncles	ASFR	Female	0
[1775,1780)	[10,15)	25% Omission Children	ASFR	Female	0
[1775,1780)	[10,15)	25% Omission Women	ASFR	Female	0
[1775,1780)	[10,15)	3. + Great-Aunts/Uncles	ASFR	Female	0
[1775,1780)	[10,15)	4. + 2x-Great-Aunts/Uncles	ASFR	Female	0
[1775,1780)	[10,15)	5. + 3x-Great-Aunts/Uncles	ASFR	Female	0
[1775,1780)	[10,15)	50% Omission Children	ASFR	Female	0
[1775,1780)	[10,15)	50% Omission Women	ASFR	Female	0
[1775,1780)	[10,15)	6. + 4x-Great-Aunts/Uncles	ASFR	Female	0
[1775,1780)	[10,15)	7. + 5x-Great-Aunts/Uncles	ASFR	Female	0
[1775,1780)	[10,15)	75% Omission Children	ASFR	Female	0
[1775,1780)	[10,15)	75% Omission Women	ASFR	Female	0
[1775,1780)	[10,15)	8. + 6x-Great-Aunts/Uncles	ASFR	Female	0
[1775,1780)	[10,15)	9. + 7x-Great-Aunts/Uncles	ASFR	Female	0
[1775,1780)	[10,15)	Direct Ancestors	ASFR	Female	0
[1775,1780)	[10,15)	Direct Ancestors (with duplicates)	ASFR	Female	0
[1775,1780)	[10,15)	Whole Simulation	ASFR	Female	0
[1775,1780)	[15,20)	1. + Siblings	ASFR	Female	0.01022090964146956
[1775,1780)	[15,20)	100% Omission Children	ASFR	Female	0.013630619569065382
[1775,1780)	[15,20)	100% Omission Women	ASFR	Female	0.019384553667828475
[1775,1780)	[15,20)	2. + Aunts/Uncles	ASFR	Female	0.01022090964146956
[1775,1780)	[15,20)	25% Omission Children	ASFR	Female	0.017924751115703363
[1775,1780)	[15,20)	25% Omission Women	ASFR	Female	0.019629669628167503
[1775,1780)	[15,20)	3. + Great-Aunts/Uncles	ASFR	Female	0.01022090964146956
[1775,1780)	[15,20)	4. + 2x-Great-Aunts/Uncles	ASFR	Female	0.01030425331302116
[1775,1780)	[15,20)	5. + 3x-Great-Aunts/Uncles	ASFR	Female	0.01633434879571302
[1775,1780)	[15,20)	50% Omission Children	ASFR	Female	0.016607181267395014
[1775,1780)	[15,20)	50% Omission Women	ASFR	Female	0.019493146446749227
[1775,1780)	[15,20)	6. + 4x-Great-Aunts/Uncles	ASFR	Female	0.019629748450709916
[1775,1780)	[15,20)	7. + 5x-Great-Aunts/Uncles	ASFR	Female	0.01968462723041563
[1775,1780)	[15,20)	75% Omission Children	ASFR	Female	0.015113729718358922
[1775,1780)	[15,20)	75% Omission Women	ASFR	Female	0.019384553667828475
[1775,1780)	[15,20)	8. + 6x-Great-Aunts/Uncles	ASFR	Female	0.01968462723041563
[1775,1780)	[15,20)	9. + 7x-Great-Aunts/Uncles	ASFR	Female	0.01968462723041563
[1775,1780)	[15,20)	Direct Ancestors	ASFR	Female	0.01022090964146956
[1775,1780)	[15,20)	Direct Ancestors (with duplicates)	ASFR	Female	0.005981245503813509
[1775,1780)	[15,20)	Whole Simulation	ASFR	Female	0.017509448104598205
[1775,1780)	[20,25)	1. + Siblings	ASFR	Female	0.06417162346856307
[1775,1780)	[20,25)	100% Omission Children	ASFR	Female	0.08224036738922348
[1775,1780)	[20,25)	100% Omission Women	ASFR	Female	0.1159773412108062
[1775,1780)	[20,25)	2. + Aunts/Uncles	ASFR	Female	0.06417162346856307
[1775,1780)	[20,25)	25% Omission Children	ASFR	Female	0.10902743933094763
[1775,1780)	[20,25)	25% Omission Women	ASFR	Female	0.11752370829249141
[1775,1780)	[20,25)	3. + Great-Aunts/Uncles	ASFR	Female	0.06417162346856307
[1775,1780)	[20,25)	4. + 2x-Great-Aunts/Uncles	ASFR	Female	0.06417162346856307
[1775,1780)	[20,25)	5. + 3x-Great-Aunts/Uncles	ASFR	Female	0.09324045086500767
[1775,1780)	[20,25)	50% Omission Children	ASFR	Female	0.10028986315440067
[1775,1780)	[20,25)	50% Omission Women	ASFR	Female	0.11712260407795846
[1775,1780)	[20,25)	6. + 4x-Great-Aunts/Uncles	ASFR	Female	0.11654070753225353
[1775,1780)	[20,25)	7. + 5x-Great-Aunts/Uncles	ASFR	Female	0.11779863599235148
[1775,1780)	[20,25)	75% Omission Children	ASFR	Female	0.09137343950215451
[1775,1780)	[20,25)	75% Omission Women	ASFR	Female	0.11640015544775455
[1775,1780)	[20,25)	8. + 6x-Great-Aunts/Uncles	ASFR	Female	0.11782607083460113
[1775,1780)	[20,25)	9. + 7x-Great-Aunts/Uncles	ASFR	Female	0.11782607083460113
[1775,1780)	[20,25)	Direct Ancestors	ASFR	Female	0.06417162346856307
[1775,1780)	[20,25)	Direct Ancestors (with duplicates)	ASFR	Female	0.03256080493601627
[1775,1780)	[20,25)	Whole Simulation	ASFR	Female	0.1073243619586952
[1775,1780)	[25,30)	1. + Siblings	ASFR	Female	0.1229210455636582
[1775,1780)	[25,30)	100% Omission Children	ASFR	Female	0.15774099693288104
[1775,1780)	[25,30)	100% Omission Women	ASFR	Female	0.22345106414396282
[1775,1780)	[25,30)	2. + Aunts/Uncles	ASFR	Female	0.1229210455636582
[1775,1780)	[25,30)	25% Omission Children	ASFR	Female	0.21046085719479077
[1775,1780)	[25,30)	25% Omission Women	ASFR	Female	0.22688377315852923
[1775,1780)	[25,30)	3. + Great-Aunts/Uncles	ASFR	Female	0.1229210455636582
[1775,1780)	[25,30)	4. + 2x-Great-Aunts/Uncles	ASFR	Female	0.12297203364044253
[1775,1780)	[25,30)	5. + 3x-Great-Aunts/Uncles	ASFR	Female	0.16250107267765954
[1775,1780)	[25,30)	50% Omission Children	ASFR	Female	0.19423763585663395
[1775,1780)	[25,30)	50% Omission Women	ASFR	Female	0.22564210267012405
[1775,1780)	[25,30)	6. + 4x-Great-Aunts/Uncles	ASFR	Female	0.2244080296441121
[1775,1780)	[25,30)	7. + 5x-Great-Aunts/Uncles	ASFR	Female	0.22765148660775844
[1775,1780)	[25,30)	75% Omission Children	ASFR	Female	0.1750979268378147
[1775,1780)	[25,30)	75% Omission Women	ASFR	Female	0.2247354801440266
[1775,1780)	[25,30)	8. + 6x-Great-Aunts/Uncles	ASFR	Female	0.2277660692372428
[1775,1780)	[25,30)	9. + 7x-Great-Aunts/Uncles	ASFR	Female	0.2277660692372428
[1775,1780)	[25,30)	Direct Ancestors	ASFR	Female	0.1229210455636582
[1775,1780)	[25,30)	Direct Ancestors (with duplicates)	ASFR	Female	0.0577240404107284
[1775,1780)	[25,30)	Whole Simulation	ASFR	Female	0.21175624501602874
[1775,1780)	[30,35)	1. + Siblings	ASFR	Female	0.13598272028344807
[1775,1780)	[30,35)	100% Omission Children	ASFR	Female	0.17639560206817376
[1775,1780)	[30,35)	100% Omission Women	ASFR	Female	0.2522622518275357
[1775,1780)	[30,35)	2. + Aunts/Uncles	ASFR	Female	0.13598272028344807
[1775,1780)	[30,35)	25% Omission Children	ASFR	Female	0.2366465365349155
[1775,1780)	[30,35)	25% Omission Women	ASFR	Female	0.25529214754808727
[1775,1780)	[30,35)	3. + Great-Aunts/Uncles	ASFR	Female	0.13598272028344807
[1775,1780)	[30,35)	4. + 2x-Great-Aunts/Uncles	ASFR	Female	0.13598272028344807
[1775,1780)	[30,35)	5. + 3x-Great-Aunts/Uncles	ASFR	Female	0.16932139195126922
[1775,1780)	[30,35)	50% Omission Children	ASFR	Female	0.21700442606786563
[1775,1780)	[30,35)	50% Omission Women	ASFR	Female	0.25443089506666144
[1775,1780)	[30,35)	6. + 4x-Great-Aunts/Uncles	ASFR	Female	0.2513935634967436
[1775,1780)	[30,35)	7. + 5x-Great-Aunts/Uncles	ASFR	Female	0.2564112575756529
[1775,1780)	[30,35)	75% Omission Children	ASFR	Female	0.19788908618083922
[1775,1780)	[30,35)	75% Omission Women	ASFR	Female	0.2532707591499312
[1775,1780)	[30,35)	8. + 6x-Great-Aunts/Uncles	ASFR	Female	0.25646795634885383
[1775,1780)	[30,35)	9. + 7x-Great-Aunts/Uncles	ASFR	Female	0.25646795634885383
[1775,1780)	[30,35)	Direct Ancestors	ASFR	Female	0.13598272028344807
[1775,1780)	[30,35)	Direct Ancestors (with duplicates)	ASFR	Female	0.05430638510640422
[1775,1780)	[30,35)	Whole Simulation	ASFR	Female	0.24343319867671329
[1775,1780)	[35,40)	1. + Siblings	ASFR	Female	0.1094399814024655
[1775,1780)	[35,40)	100% Omission Children	ASFR	Female	0.14398756421131745
[1775,1780)	[35,40)	100% Omission Women	ASFR	Female	0.20762704533194068
[1775,1780)	[35,40)	2. + Aunts/Uncles	ASFR	Female	0.1094399814024655
[1775,1780)	[35,40)	25% Omission Children	ASFR	Female	0.1952814463752153
[1775,1780)	[35,40)	25% Omission Women	ASFR	Female	0.21052192871710873
[1775,1780)	[35,40)	3. + Great-Aunts/Uncles	ASFR	Female	0.1094399814024655
[1775,1780)	[35,40)	4. + 2x-Great-Aunts/Uncles	ASFR	Female	0.1094399814024655
[1775,1780)	[35,40)	5. + 3x-Great-Aunts/Uncles	ASFR	Female	0.12496939781096944
[1775,1780)	[35,40)	50% Omission Children	ASFR	Female	0.17851898932760074
[1775,1780)	[35,40)	50% Omission Women	ASFR	Female	0.2096145609470712
[1775,1780)	[35,40)	6. + 4x-Great-Aunts/Uncles	ASFR	Female	0.2044938816618847
[1775,1780)	[35,40)	7. + 5x-Great-Aunts/Uncles	ASFR	Female	0.21108237398585086
[1775,1780)	[35,40)	75% Omission Children	ASFR	Female	0.16075440022169338
[1775,1780)	[35,40)	75% Omission Women	ASFR	Female	0.20871540231900906
[1775,1780)	[35,40)	8. + 6x-Great-Aunts/Uncles	ASFR	Female	0.21128959398340447
[1775,1780)	[35,40)	9. + 7x-Great-Aunts/Uncles	ASFR	Female	0.21128959398340447
[1775,1780)	[35,40)	Direct Ancestors	ASFR	Female	0.1094399814024655
[1775,1780)	[35,40)	Direct Ancestors (with duplicates)	ASFR	Female	0.03750731999978038
[1775,1780)	[35,40)	Whole Simulation	ASFR	Female	0.20036162125677529
[1775,1780)	[40,45)	1. + Siblings	ASFR	Female	0.06347460513874516
[1775,1780)	[40,45)	100% Omission Children	ASFR	Female	0.08273960316854936
[1775,1780)	[40,45)	100% Omission Women	ASFR	Female	0.11624278486280352
[1775,1780)	[40,45)	2. + Aunts/Uncles	ASFR	Female	0.06347460513874516
[1775,1780)	[40,45)	25% Omission Children	ASFR	Female	0.11044181816471582
[1775,1780)	[40,45)	25% Omission Women	ASFR	Female	0.11846123252766647
[1775,1780)	[40,45)	3. + Great-Aunts/Uncles	ASFR	Female	0.06347460513874516
[1775,1780)	[40,45)	4. + 2x-Great-Aunts/Uncles	ASFR	Female	0.06347460513874516
[1775,1780)	[40,45)	5. + 3x-Great-Aunts/Uncles	ASFR	Female	0.06793093382238685
[1775,1780)	[40,45)	50% Omission Children	ASFR	Female	0.10072545729855129
[1775,1780)	[40,45)	50% Omission Women	ASFR	Female	0.11761759552314766
[1775,1780)	[40,45)	6. + 4x-Great-Aunts/Uncles	ASFR	Female	0.11334548749134568
[1775,1780)	[40,45)	7. + 5x-Great-Aunts/Uncles	ASFR	Female	0.1186613943304815
[1775,1780)	[40,45)	75% Omission Children	ASFR	Female	0.09136210652035666
[1775,1780)	[40,45)	75% Omission Women	ASFR	Female	0.11681585083255767
[1775,1780)	[40,45)	8. + 6x-Great-Aunts/Uncles	ASFR	Female	0.1189574165469183
[1775,1780)	[40,45)	9. + 7x-Great-Aunts/Uncles	ASFR	Female	0.11899345258295434
[1775,1780)	[40,45)	Direct Ancestors	ASFR	Female	0.06347460513874516
[1775,1780)	[40,45)	Direct Ancestors (with duplicates)	ASFR	Female	0.018440348093804463
[1775,1780)	[40,45)	Whole Simulation	ASFR	Female	0.11278677913892053
[1775,1780)	[45,50)	1. + Siblings	ASFR	Female	0.011611314451390546
[1775,1780)	[45,50)	100% Omission Children	ASFR	Female	0.015444335526793482
[1775,1780)	[45,50)	100% Omission Women	ASFR	Female	0.02289480616427208
[1775,1780)	[45,50)	2. + Aunts/Uncles	ASFR	Female	0.011611314451390546
[1775,1780)	[45,50)	25% Omission Children	ASFR	Female	0.021507593797629555
[1775,1780)	[45,50)	25% Omission Women	ASFR	Female	0.02298503096337695
[1775,1780)	[45,50)	3. + Great-Aunts/Uncles	ASFR	Female	0.011611314451390546
[1775,1780)	[45,50)	4. + 2x-Great-Aunts/Uncles	ASFR	Female	0.011611314451390546
[1775,1780)	[45,50)	5. + 3x-Great-Aunts/Uncles	ASFR	Female	0.012226116993563376
[1775,1780)	[45,50)	50% Omission Children	ASFR	Female	0.01929914520462339
[1775,1780)	[45,50)	50% Omission Women	ASFR	Female	0.02307427027626247
[1775,1780)	[45,50)	6. + 4x-Great-Aunts/Uncles	ASFR	Female	0.021952935267164103
[1775,1780)	[45,50)	7. + 5x-Great-Aunts/Uncles	ASFR	Female	0.02329524865675909
[1775,1780)	[45,50)	75% Omission Children	ASFR	Female	0.01721219734832543
[1775,1780)	[45,50)	75% Omission Women	ASFR	Female	0.023031233046655365
[1775,1780)	[45,50)	8. + 6x-Great-Aunts/Uncles	ASFR	Female	0.02329524865675909
[1775,1780)	[45,50)	9. + 7x-Great-Aunts/Uncles	ASFR	Female	0.02329524865675909
[1775,1780)	[45,50)	Direct Ancestors	ASFR	Female	0.011611314451390546
[1775,1780)	[45,50)	Direct Ancestors (with duplicates)	ASFR	Female	0.0029596823902121707
[1775,1780)	[45,50)	Whole Simulation	ASFR	Female	0.022086163716183067
[1775,1780)	[50,55)	1. + Siblings	ASFR	Female	4.938271604938272e-5
[1775,1780)	[50,55)	100% Omission Children	ASFR	Female	9.963397233078976e-5
[1775,1780)	[50,55)	100% Omission Women	ASFR	Female	2.449402538147451e-4
[1775,1780)	[50,55)	2. + Aunts/Uncles	ASFR	Female	4.938271604938272e-5
[1775,1780)	[50,55)	25% Omission Children	ASFR	Female	2.449402538147451e-4
[1775,1780)	[50,55)	25% Omission Women	ASFR	Female	2.449402538147451e-4
[1775,1780)	[50,55)	3. + Great-Aunts/Uncles	ASFR	Female	4.938271604938272e-5
[1775,1780)	[50,55)	4. + 2x-Great-Aunts/Uncles	ASFR	Female	4.938271604938272e-5
[1775,1780)	[50,55)	5. + 3x-Great-Aunts/Uncles	ASFR	Female	4.938271604938272e-5
[1775,1780)	[50,55)	50% Omission Children	ASFR	Female	1.9732120619569748e-4
[1775,1780)	[50,55)	50% Omission Women	ASFR	Female	2.449402538147451e-4
[1775,1780)	[50,55)	6. + 4x-Great-Aunts/Uncles	ASFR	Female	1.9651410369367974e-4
[1775,1780)	[50,55)	7. + 5x-Great-Aunts/Uncles	ASFR	Female	2.449402538147451e-4
[1775,1780)	[50,55)	75% Omission Children	ASFR	Female	9.963397233078976e-5
[1775,1780)	[50,55)	75% Omission Women	ASFR	Female	2.449402538147451e-4
[1775,1780)	[50,55)	8. + 6x-Great-Aunts/Uncles	ASFR	Female	2.449402538147451e-4
[1775,1780)	[50,55)	9. + 7x-Great-Aunts/Uncles	ASFR	Female	2.449402538147451e-4
[1775,1780)	[50,55)	Direct Ancestors	ASFR	Female	4.938271604938272e-5
[1775,1780)	[50,55)	Direct Ancestors (with duplicates)	ASFR	Female	2.7624659443705254e-5
[1775,1780)	[50,55)	Whole Simulation	ASFR	Female	2.2672170659463462e-4
[1780,1785)	[10,15)	1. + Siblings	ASFR	Female	0
[1780,1785)	[10,15)	100% Omission Children	ASFR	Female	0
[1780,1785)	[10,15)	100% Omission Women	ASFR	Female	0
[1780,1785)	[10,15)	2. + Aunts/Uncles	ASFR	Female	0
[1780,1785)	[10,15)	25% Omission Children	ASFR	Female	0
[1780,1785)	[10,15)	25% Omission Women	ASFR	Female	0
[1780,1785)	[10,15)	3. + Great-Aunts/Uncles	ASFR	Female	0
[1780,1785)	[10,15)	4. + 2x-Great-Aunts/Uncles	ASFR	Female	0
[1780,1785)	[10,15)	5. + 3x-Great-Aunts/Uncles	ASFR	Female	0
[1780,1785)	[10,15)	50% Omission Children	ASFR	Female	0
[1780,1785)	[10,15)	50% Omission Women	ASFR	Female	0
[1780,1785)	[10,15)	6. + 4x-Great-Aunts/Uncles	ASFR	Female	0
[1780,1785)	[10,15)	7. + 5x-Great-Aunts/Uncles	ASFR	Female	0
[1780,1785)	[10,15)	75% Omission Children	ASFR	Female	0
[1780,1785)	[10,15)	75% Omission Women	ASFR	Female	0
[1780,1785)	[10,15)	8. + 6x-Great-Aunts/Uncles	ASFR	Female	0
[1780,1785)	[10,15)	9. + 7x-Great-Aunts/Uncles	ASFR	Female	0
[1780,1785)	[10,15)	Direct Ancestors	ASFR	Female	0
[1780,1785)	[10,15)	Direct Ancestors (with duplicates)	ASFR	Female	0
[1780,1785)	[10,15)	Whole Simulation	ASFR	Female	0
[1780,1785)	[15,20)	1. + Siblings	ASFR	Female	0.011123076103192124
[1780,1785)	[15,20)	100% Omission Children	ASFR	Female	0.013934925506882391
[1780,1785)	[15,20)	100% Omission Women	ASFR	Female	0.01923912083828878
[1780,1785)	[15,20)	2. + Aunts/Uncles	ASFR	Female	0.011123076103192124
[1780,1785)	[15,20)	25% Omission Children	ASFR	Female	0.01812267705803372
[1780,1785)	[15,20)	25% Omission Women	ASFR	Female	0.019583523571788167
[1780,1785)	[15,20)	3. + Great-Aunts/Uncles	ASFR	Female	0.011123076103192124
[1780,1785)	[15,20)	4. + 2x-Great-Aunts/Uncles	ASFR	Female	0.011202058316842404
[1780,1785)	[15,20)	5. + 3x-Great-Aunts/Uncles	ASFR	Female	0.016665827050084132
[1780,1785)	[15,20)	50% Omission Children	ASFR	Female	0.01689502872150188
[1780,1785)	[15,20)	50% Omission Women	ASFR	Female	0.01944845101660945
[1780,1785)	[15,20)	6. + 4x-Great-Aunts/Uncles	ASFR	Female	0.019560252319594067
[1780,1785)	[15,20)	7. + 5x-Great-Aunts/Uncles	ASFR	Female	0.019610097040090962
[1780,1785)	[15,20)	75% Omission Children	ASFR	Female	0.01564799901982763
[1780,1785)	[15,20)	75% Omission Women	ASFR	Female	0.01932145072710173
[1780,1785)	[15,20)	8. + 6x-Great-Aunts/Uncles	ASFR	Female	0.01966118935862514
[1780,1785)	[15,20)	9. + 7x-Great-Aunts/Uncles	ASFR	Female	0.01966118935862514
[1780,1785)	[15,20)	Direct Ancestors	ASFR	Female	0.011123076103192124
[1780,1785)	[15,20)	Direct Ancestors (with duplicates)	ASFR	Female	0.006635452621669934
[1780,1785)	[15,20)	Whole Simulation	ASFR	Female	0.01740349635858385
[1780,1785)	[20,25)	1. + Siblings	ASFR	Female	0.06425914800953084
[1780,1785)	[20,25)	100% Omission Children	ASFR	Female	0.08002409192748342
[1780,1785)	[20,25)	100% Omission Women	ASFR	Female	0.11391746904647639
[1780,1785)	[20,25)	2. + Aunts/Uncles	ASFR	Female	0.06425914800953084
[1780,1785)	[20,25)	25% Omission Children	ASFR	Female	0.1072123763168598
[1780,1785)	[20,25)	25% Omission Women	ASFR	Female	0.1154267955752857
[1780,1785)	[20,25)	3. + Great-Aunts/Uncles	ASFR	Female	0.06425914800953084
[1780,1785)	[20,25)	4. + 2x-Great-Aunts/Uncles	ASFR	Female	0.06452852887410458
[1780,1785)	[20,25)	5. + 3x-Great-Aunts/Uncles	ASFR	Female	0.09725696040835212
[1780,1785)	[20,25)	50% Omission Children	ASFR	Female	0.09782660541998464
[1780,1785)	[20,25)	50% Omission Women	ASFR	Female	0.11472672916708082
[1780,1785)	[20,25)	6. + 4x-Great-Aunts/Uncles	ASFR	Female	0.11481916838919462
[1780,1785)	[20,25)	7. + 5x-Great-Aunts/Uncles	ASFR	Female	0.11591185815676934
[1780,1785)	[20,25)	75% Omission Children	ASFR	Female	0.08961830211301733
[1780,1785)	[20,25)	75% Omission Women	ASFR	Female	0.11435065248240393
[1780,1785)	[20,25)	8. + 6x-Great-Aunts/Uncles	ASFR	Female	0.11591185815676934
[1780,1785)	[20,25)	9. + 7x-Great-Aunts/Uncles	ASFR	Female	0.11591185815676934
[1780,1785)	[20,25)	Direct Ancestors	ASFR	Female	0.06425914800953084
[1780,1785)	[20,25)	Direct Ancestors (with duplicates)	ASFR	Female	0.03351123418064443
[1780,1785)	[20,25)	Whole Simulation	ASFR	Female	0.1063748291641913
[1780,1785)	[25,30)	1. + Siblings	ASFR	Female	0.12164732360637596
[1780,1785)	[25,30)	100% Omission Children	ASFR	Female	0.15393285261266662
[1780,1785)	[25,30)	100% Omission Women	ASFR	Female	0.21696671537046955
[1780,1785)	[25,30)	2. + Aunts/Uncles	ASFR	Female	0.12164732360637596
[1780,1785)	[25,30)	25% Omission Children	ASFR	Female	0.20405644019430894
[1780,1785)	[25,30)	25% Omission Women	ASFR	Female	0.22020362992613335
[1780,1785)	[25,30)	3. + Great-Aunts/Uncles	ASFR	Female	0.12164732360637596
[1780,1785)	[25,30)	4. + 2x-Great-Aunts/Uncles	ASFR	Female	0.12170378723774057
[1780,1785)	[25,30)	5. + 3x-Great-Aunts/Uncles	ASFR	Female	0.17463003488317974
[1780,1785)	[25,30)	50% Omission Children	ASFR	Female	0.18754780599136325
[1780,1785)	[25,30)	50% Omission Women	ASFR	Female	0.21885527420637474
[1780,1785)	[25,30)	6. + 4x-Great-Aunts/Uncles	ASFR	Female	0.2182730316403055
[1780,1785)	[25,30)	7. + 5x-Great-Aunts/Uncles	ASFR	Female	0.22110284839784022
[1780,1785)	[25,30)	75% Omission Children	ASFR	Female	0.17065353494037294
[1780,1785)	[25,30)	75% Omission Women	ASFR	Female	0.21792177939799898
[1780,1785)	[25,30)	8. + 6x-Great-Aunts/Uncles	ASFR	Female	0.2212161770575266
[1780,1785)	[25,30)	9. + 7x-Great-Aunts/Uncles	ASFR	Female	0.2212455025707231
[1780,1785)	[25,30)	Direct Ancestors	ASFR	Female	0.12164732360637596
[1780,1785)	[25,30)	Direct Ancestors (with duplicates)	ASFR	Female	0.05566530521859149
[1780,1785)	[25,30)	Whole Simulation	ASFR	Female	0.2063965768629256
[1780,1785)	[30,35)	1. + Siblings	ASFR	Female	0.1287904887278052
[1780,1785)	[30,35)	100% Omission Children	ASFR	Female	0.16268648183692005
[1780,1785)	[30,35)	100% Omission Women	ASFR	Female	0.2298617467261493
[1780,1785)	[30,35)	2. + Aunts/Uncles	ASFR	Female	0.1287904887278052
[1780,1785)	[30,35)	25% Omission Children	ASFR	Female	0.21581643902521414
[1780,1785)	[30,35)	25% Omission Women	ASFR	Female	0.23374433229322464
[1780,1785)	[30,35)	3. + Great-Aunts/Uncles	ASFR	Female	0.1287904887278052
[1780,1785)	[30,35)	4. + 2x-Great-Aunts/Uncles	ASFR	Female	0.12881939046190927
[1780,1785)	[30,35)	5. + 3x-Great-Aunts/Uncles	ASFR	Female	0.169856106652666
[1780,1785)	[30,35)	50% Omission Children	ASFR	Female	0.1992939655158846
[1780,1785)	[30,35)	50% Omission Women	ASFR	Female	0.23242427780873956
[1780,1785)	[30,35)	6. + 4x-Great-Aunts/Uncles	ASFR	Female	0.2315256078797964
[1780,1785)	[30,35)	7. + 5x-Great-Aunts/Uncles	ASFR	Female	0.2345682575542162
[1780,1785)	[30,35)	75% Omission Children	ASFR	Female	0.18102555059280673
[1780,1785)	[30,35)	75% Omission Women	ASFR	Female	0.23100241012795417
[1780,1785)	[30,35)	8. + 6x-Great-Aunts/Uncles	ASFR	Female	0.23468377270846624
[1780,1785)	[30,35)	9. + 7x-Great-Aunts/Uncles	ASFR	Female	0.23468377270846624
[1780,1785)	[30,35)	Direct Ancestors	ASFR	Female	0.1287904887278052
[1780,1785)	[30,35)	Direct Ancestors (with duplicates)	ASFR	Female	0.051672843435858457
[1780,1785)	[30,35)	Whole Simulation	ASFR	Female	0.2214881537640672
[1780,1785)	[35,40)	1. + Siblings	ASFR	Female	0.10275701556561574
[1780,1785)	[35,40)	100% Omission Children	ASFR	Female	0.1309920451162063
[1780,1785)	[35,40)	100% Omission Women	ASFR	Female	0.18734796758561859
[1780,1785)	[35,40)	2. + Aunts/Uncles	ASFR	Female	0.10275701556561574
[1780,1785)	[35,40)	25% Omission Children	ASFR	Female	0.17609574348732782
[1780,1785)	[35,40)	25% Omission Women	ASFR	Female	0.1897663673415811
[1780,1785)	[35,40)	3. + Great-Aunts/Uncles	ASFR	Female	0.10275701556561574
[1780,1785)	[35,40)	4. + 2x-Great-Aunts/Uncles	ASFR	Female	0.10275701556561574
[1780,1785)	[35,40)	5. + 3x-Great-Aunts/Uncles	ASFR	Female	0.1262169537693512
[1780,1785)	[35,40)	50% Omission Children	ASFR	Female	0.16071134672626872
[1780,1785)	[35,40)	50% Omission Women	ASFR	Female	0.18873280515222307
[1780,1785)	[35,40)	6. + 4x-Great-Aunts/Uncles	ASFR	Female	0.1873686990951166
[1780,1785)	[35,40)	7. + 5x-Great-Aunts/Uncles	ASFR	Female	0.19060958823129628
[1780,1785)	[35,40)	75% Omission Children	ASFR	Female	0.14528830248399108
[1780,1785)	[35,40)	75% Omission Women	ASFR	Female	0.18805912000955655
[1780,1785)	[35,40)	8. + 6x-Great-Aunts/Uncles	ASFR	Female	0.19064221465870249
[1780,1785)	[35,40)	9. + 7x-Great-Aunts/Uncles	ASFR	Female	0.19067510939554458
[1780,1785)	[35,40)	Direct Ancestors	ASFR	Female	0.10275701556561574
[1780,1785)	[35,40)	Direct Ancestors (with duplicates)	ASFR	Female	0.036109101659355713
[1780,1785)	[35,40)	Whole Simulation	ASFR	Female	0.18073494600813986
[1780,1785)	[40,45)	1. + Siblings	ASFR	Female	0.05906395459086529
[1780,1785)	[40,45)	100% Omission Children	ASFR	Female	0.07604812106608723
[1780,1785)	[40,45)	100% Omission Women	ASFR	Female	0.10630710213514846
[1780,1785)	[40,45)	2. + Aunts/Uncles	ASFR	Female	0.05906395459086529
[1780,1785)	[40,45)	25% Omission Children	ASFR	Female	0.10042540303951066
[1780,1785)	[40,45)	25% Omission Women	ASFR	Female	0.10852831045048611
[1780,1785)	[40,45)	3. + Great-Aunts/Uncles	ASFR	Female	0.05906395459086529
[1780,1785)	[40,45)	4. + 2x-Great-Aunts/Uncles	ASFR	Female	0.05906395459086529
[1780,1785)	[40,45)	5. + 3x-Great-Aunts/Uncles	ASFR	Female	0.06700216199377632
[1780,1785)	[40,45)	50% Omission Children	ASFR	Female	0.09223338623475247
[1780,1785)	[40,45)	50% Omission Women	ASFR	Female	0.1073993454219585
[1780,1785)	[40,45)	6. + 4x-Great-Aunts/Uncles	ASFR	Female	0.1063020094201891
[1780,1785)	[40,45)	7. + 5x-Great-Aunts/Uncles	ASFR	Female	0.10892395846606587
[1780,1785)	[40,45)	75% Omission Children	ASFR	Female	0.08429683607274743
[1780,1785)	[40,45)	75% Omission Women	ASFR	Female	0.10699497714835973
[1780,1785)	[40,45)	8. + 6x-Great-Aunts/Uncles	ASFR	Female	0.10892395846606587
[1780,1785)	[40,45)	9. + 7x-Great-Aunts/Uncles	ASFR	Female	0.10895916973367151
[1780,1785)	[40,45)	Direct Ancestors	ASFR	Female	0.05906395459086529
[1780,1785)	[40,45)	Direct Ancestors (with duplicates)	ASFR	Female	0.01770772646274031
[1780,1785)	[40,45)	Whole Simulation	ASFR	Female	0.10265842989802637
[1780,1785)	[45,50)	1. + Siblings	ASFR	Female	0.010539330305685619
[1780,1785)	[45,50)	100% Omission Children	ASFR	Female	0.013849477178062081
[1780,1785)	[45,50)	100% Omission Women	ASFR	Female	0.02033896314114126
[1780,1785)	[45,50)	2. + Aunts/Uncles	ASFR	Female	0.010539330305685619
[1780,1785)	[45,50)	25% Omission Children	ASFR	Female	0.018788578847795882
[1780,1785)	[45,50)	25% Omission Women	ASFR	Female	0.0205425091124283
[1780,1785)	[45,50)	3. + Great-Aunts/Uncles	ASFR	Female	0.010539330305685619
[1780,1785)	[45,50)	4. + 2x-Great-Aunts/Uncles	ASFR	Female	0.010539330305685619
[1780,1785)	[45,50)	5. + 3x-Great-Aunts/Uncles	ASFR	Female	0.011732946091546848
[1780,1785)	[45,50)	50% Omission Children	ASFR	Female	0.01694333649768453
[1780,1785)	[45,50)	50% Omission Women	ASFR	Female	0.02045872731000159
[1780,1785)	[45,50)	6. + 4x-Great-Aunts/Uncles	ASFR	Female	0.019889088557432617
[1780,1785)	[45,50)	7. + 5x-Great-Aunts/Uncles	ASFR	Female	0.020616524402561197
[1780,1785)	[45,50)	75% Omission Children	ASFR	Female	0.015117049630237708
[1780,1785)	[45,50)	75% Omission Women	ASFR	Female	0.020377350857072162
[1780,1785)	[45,50)	8. + 6x-Great-Aunts/Uncles	ASFR	Female	0.02066282069885749
[1780,1785)	[45,50)	9. + 7x-Great-Aunts/Uncles	ASFR	Female	0.02066282069885749
[1780,1785)	[45,50)	Direct Ancestors	ASFR	Female	0.010539330305685619
[1780,1785)	[45,50)	Direct Ancestors (with duplicates)	ASFR	Female	0.0026262562841474386
[1780,1785)	[45,50)	Whole Simulation	ASFR	Female	0.01945279331285556
[1780,1785)	[50,55)	1. + Siblings	ASFR	Female	4.415011037527594e-5
[1780,1785)	[50,55)	100% Omission Children	ASFR	Female	9.329015951532507e-5
[1780,1785)	[50,55)	100% Omission Women	ASFR	Female	1.8748584774086404e-4
[1780,1785)	[50,55)	2. + Aunts/Uncles	ASFR	Female	4.415011037527594e-5
[1780,1785)	[50,55)	25% Omission Children	ASFR	Female	1.8748584774086404e-4
[1780,1785)	[50,55)	25% Omission Women	ASFR	Female	1.8748584774086404e-4
[1780,1785)	[50,55)	3. + Great-Aunts/Uncles	ASFR	Female	4.415011037527594e-5
[1780,1785)	[50,55)	4. + 2x-Great-Aunts/Uncles	ASFR	Female	4.415011037527594e-5
[1780,1785)	[50,55)	5. + 3x-Great-Aunts/Uncles	ASFR	Female	4.415011037527594e-5
[1780,1785)	[50,55)	50% Omission Children	ASFR	Female	1.430414032964196e-4
[1780,1785)	[50,55)	50% Omission Women	ASFR	Female	1.8748584774086404e-4
[1780,1785)	[50,55)	6. + 4x-Great-Aunts/Uncles	ASFR	Female	1.8748584774086404e-4
[1780,1785)	[50,55)	7. + 5x-Great-Aunts/Uncles	ASFR	Female	1.8748584774086404e-4
[1780,1785)	[50,55)	75% Omission Children	ASFR	Female	1.430414032964196e-4
[1780,1785)	[50,55)	75% Omission Women	ASFR	Female	1.8748584774086404e-4
[1780,1785)	[50,55)	8. + 6x-Great-Aunts/Uncles	ASFR	Female	1.8748584774086404e-4
[1780,1785)	[50,55)	9. + 7x-Great-Aunts/Uncles	ASFR	Female	1.8748584774086404e-4
[1780,1785)	[50,55)	Direct Ancestors	ASFR	Female	4.415011037527594e-5
[1780,1785)	[50,55)	Direct Ancestors (with duplicates)	ASFR	Female	1.1278195488721805e-5
[1780,1785)	[50,55)	Whole Simulation	ASFR	Female	1.726346726196937e-4
[1785,1790)	[10,15)	1. + Siblings	ASFR	Female	0
[1785,1790)	[10,15)	100% Omission Children	ASFR	Female	0
[1785,1790)	[10,15)	100% Omission Women	ASFR	Female	0
[1785,1790)	[10,15)	2. + Aunts/Uncles	ASFR	Female	0
[1785,1790)	[10,15)	25% Omission Children	ASFR	Female	0
[1785,1790)	[10,15)	25% Omission Women	ASFR	Female	0
[1785,1790)	[10,15)	3. + Great-Aunts/Uncles	ASFR	Female	0
[1785,1790)	[10,15)	4. + 2x-Great-Aunts/Uncles	ASFR	Female	0
[1785,1790)	[10,15)	5. + 3x-Great-Aunts/Uncles	ASFR	Female	0
[1785,1790)	[10,15)	50% Omission Children	ASFR	Female	0
[1785,1790)	[10,15)	50% Omission Women	ASFR	Female	0
[1785,1790)	[10,15)	6. + 4x-Great-Aunts/Uncles	ASFR	Female	0
[1785,1790)	[10,15)	7. + 5x-Great-Aunts/Uncles	ASFR	Female	0
[1785,1790)	[10,15)	75% Omission Children	ASFR	Female	0
[1785,1790)	[10,15)	75% Omission Women	ASFR	Female	0
[1785,1790)	[10,15)	8. + 6x-Great-Aunts/Uncles	ASFR	Female	0
[1785,1790)	[10,15)	9. + 7x-Great-Aunts/Uncles	ASFR	Female	0
[1785,1790)	[10,15)	Direct Ancestors	ASFR	Female	0
[1785,1790)	[10,15)	Direct Ancestors (with duplicates)	ASFR	Female	0
[1785,1790)	[10,15)	Whole Simulation	ASFR	Female	0
[1785,1790)	[15,20)	1. + Siblings	ASFR	Female	0.011031453170333922
[1785,1790)	[15,20)	100% Omission Children	ASFR	Female	0.013804380901986548
[1785,1790)	[15,20)	100% Omission Women	ASFR	Female	0.01849174048866289
[1785,1790)	[15,20)	2. + Aunts/Uncles	ASFR	Female	0.011031453170333922
[1785,1790)	[15,20)	25% Omission Children	ASFR	Female	0.017957277315100818
[1785,1790)	[15,20)	25% Omission Women	ASFR	Female	0.01888522693036503
[1785,1790)	[15,20)	3. + Great-Aunts/Uncles	ASFR	Female	0.011031453170333922
[1785,1790)	[15,20)	4. + 2x-Great-Aunts/Uncles	ASFR	Female	0.011326642345348963
[1785,1790)	[15,20)	5. + 3x-Great-Aunts/Uncles	ASFR	Female	0.017383335093483027
[1785,1790)	[15,20)	50% Omission Children	ASFR	Female	0.016383690241875772
[1785,1790)	[15,20)	50% Omission Women	ASFR	Female	0.01869972683277376
[1785,1790)	[15,20)	6. + 4x-Great-Aunts/Uncles	ASFR	Female	0.018881718473999984
[1785,1790)	[15,20)	7. + 5x-Great-Aunts/Uncles	ASFR	Female	0.01899039340474648
[1785,1790)	[15,20)	75% Omission Children	ASFR	Female	0.015196056105401387
[1785,1790)	[15,20)	75% Omission Women	ASFR	Female	0.018651960913366475
[1785,1790)	[15,20)	8. + 6x-Great-Aunts/Uncles	ASFR	Female	0.01901836543271851
[1785,1790)	[15,20)	9. + 7x-Great-Aunts/Uncles	ASFR	Female	0.01901836543271851
[1785,1790)	[15,20)	Direct Ancestors	ASFR	Female	0.011031453170333922
[1785,1790)	[15,20)	Direct Ancestors (with duplicates)	ASFR	Female	0.006127603767756335
[1785,1790)	[15,20)	Whole Simulation	ASFR	Female	0.017237149130385057
[1785,1790)	[20,25)	1. + Siblings	ASFR	Female	0.06383083911452127
[1785,1790)	[20,25)	100% Omission Children	ASFR	Female	0.08018817963837133
[1785,1790)	[20,25)	100% Omission Women	ASFR	Female	0.11005368583408477
[1785,1790)	[20,25)	2. + Aunts/Uncles	ASFR	Female	0.06383083911452127
[1785,1790)	[20,25)	25% Omission Children	ASFR	Female	0.10480882656829488
[1785,1790)	[20,25)	25% Omission Women	ASFR	Female	0.1118555648935857
[1785,1790)	[20,25)	3. + Great-Aunts/Uncles	ASFR	Female	0.06383083911452127
[1785,1790)	[20,25)	4. + 2x-Great-Aunts/Uncles	ASFR	Female	0.06452755577423115
[1785,1790)	[20,25)	5. + 3x-Great-Aunts/Uncles	ASFR	Female	0.10036298512291988
[1785,1790)	[20,25)	50% Omission Children	ASFR	Female	0.0958390614060013
[1785,1790)	[20,25)	50% Omission Women	ASFR	Female	0.11127644298695234
[1785,1790)	[20,25)	6. + 4x-Great-Aunts/Uncles	ASFR	Female	0.11202477987660636
[1785,1790)	[20,25)	7. + 5x-Great-Aunts/Uncles	ASFR	Female	0.11263015382844196
[1785,1790)	[20,25)	75% Omission Children	ASFR	Female	0.08805377296208167
[1785,1790)	[20,25)	75% Omission Women	ASFR	Female	0.11071649540644574
[1785,1790)	[20,25)	8. + 6x-Great-Aunts/Uncles	ASFR	Female	0.11263015382844196
[1785,1790)	[20,25)	9. + 7x-Great-Aunts/Uncles	ASFR	Female	0.11263015382844196
[1785,1790)	[20,25)	Direct Ancestors	ASFR	Female	0.06383083911452127
[1785,1790)	[20,25)	Direct Ancestors (with duplicates)	ASFR	Female	0.03371345584485696
[1785,1790)	[20,25)	Whole Simulation	ASFR	Female	0.10399955311781811
[1785,1790)	[25,30)	1. + Siblings	ASFR	Female	0.12121911969012872
[1785,1790)	[25,30)	100% Omission Children	ASFR	Female	0.15226758984332997
[1785,1790)	[25,30)	100% Omission Women	ASFR	Female	0.21216903906970447
[1785,1790)	[25,30)	2. + Aunts/Uncles	ASFR	Female	0.12121911969012872
[1785,1790)	[25,30)	25% Omission Children	ASFR	Female	0.20111697787974137
[1785,1790)	[25,30)	25% Omission Women	ASFR	Female	0.21582931490357904
[1785,1790)	[25,30)	3. + Great-Aunts/Uncles	ASFR	Female	0.12121911969012872
[1785,1790)	[25,30)	4. + 2x-Great-Aunts/Uncles	ASFR	Female	0.12165146577318635
[1785,1790)	[25,30)	5. + 3x-Great-Aunts/Uncles	ASFR	Female	0.18487992345148085
[1785,1790)	[25,30)	50% Omission Children	ASFR	Female	0.18381912869532724
[1785,1790)	[25,30)	50% Omission Women	ASFR	Female	0.21452949265699228
[1785,1790)	[25,30)	6. + 4x-Great-Aunts/Uncles	ASFR	Female	0.21524850773164358
[1785,1790)	[25,30)	7. + 5x-Great-Aunts/Uncles	ASFR	Female	0.21667695781616425
[1785,1790)	[25,30)	75% Omission Children	ASFR	Female	0.1676926001102561
[1785,1790)	[25,30)	75% Omission Women	ASFR	Female	0.21343493772335603
[1785,1790)	[25,30)	8. + 6x-Great-Aunts/Uncles	ASFR	Female	0.21675920500616636
[1785,1790)	[25,30)	9. + 7x-Great-Aunts/Uncles	ASFR	Female	0.2167870601593697
[1785,1790)	[25,30)	Direct Ancestors	ASFR	Female	0.12121911969012872
[1785,1790)	[25,30)	Direct Ancestors (with duplicates)	ASFR	Female	0.05502872620352701
[1785,1790)	[25,30)	Whole Simulation	ASFR	Female	0.20362709207725058
[1785,1790)	[30,35)	1. + Siblings	ASFR	Female	0.13073353978815264
[1785,1790)	[30,35)	100% Omission Children	ASFR	Female	0.16510999445610572
[1785,1790)	[30,35)	100% Omission Women	ASFR	Female	0.229423364168013
[1785,1790)	[30,35)	2. + Aunts/Uncles	ASFR	Female	0.13073353978815264
[1785,1790)	[30,35)	25% Omission Children	ASFR	Female	0.2175982176711912
[1785,1790)	[30,35)	25% Omission Women	ASFR	Female	0.23386423993468924
[1785,1790)	[30,35)	3. + Great-Aunts/Uncles	ASFR	Female	0.13073353978815264
[1785,1790)	[30,35)	4. + 2x-Great-Aunts/Uncles	ASFR	Female	0.13087754702853882
[1785,1790)	[30,35)	5. + 3x-Great-Aunts/Uncles	ASFR	Female	0.187808083121146
[1785,1790)	[30,35)	50% Omission Children	ASFR	Female	0.20025806429429824
[1785,1790)	[30,35)	50% Omission Women	ASFR	Female	0.23271360671162417
[1785,1790)	[30,35)	6. + 4x-Great-Aunts/Uncles	ASFR	Female	0.23349682012860684
[1785,1790)	[30,35)	7. + 5x-Great-Aunts/Uncles	ASFR	Female	0.23514262560696336
[1785,1790)	[30,35)	75% Omission Children	ASFR	Female	0.18327192661615785
[1785,1790)	[30,35)	75% Omission Women	ASFR	Female	0.2311486833360192
[1785,1790)	[30,35)	8. + 6x-Great-Aunts/Uncles	ASFR	Female	0.23526217629194815
[1785,1790)	[30,35)	9. + 7x-Great-Aunts/Uncles	ASFR	Female	0.23529107802605218
[1785,1790)	[30,35)	Direct Ancestors	ASFR	Female	0.13073353978815264
[1785,1790)	[30,35)	Direct Ancestors (with duplicates)	ASFR	Female	0.051795503281091365
[1785,1790)	[30,35)	Whole Simulation	ASFR	Female	0.22224881020526197
[1785,1790)	[35,40)	1. + Siblings	ASFR	Female	0.10733851506916205
[1785,1790)	[35,40)	100% Omission Children	ASFR	Female	0.13208891999822311
[1785,1790)	[35,40)	100% Omission Women	ASFR	Female	0.1829114679743841
[1785,1790)	[35,40)	2. + Aunts/Uncles	ASFR	Female	0.10733851506916205
[1785,1790)	[35,40)	25% Omission Children	ASFR	Female	0.17334769955097515
[1785,1790)	[35,40)	25% Omission Women	ASFR	Female	0.18632690636465424
[1785,1790)	[35,40)	3. + Great-Aunts/Uncles	ASFR	Female	0.10733851506916205
[1785,1790)	[35,40)	4. + 2x-Great-Aunts/Uncles	ASFR	Female	0.10736952282110003
[1785,1790)	[35,40)	5. + 3x-Great-Aunts/Uncles	ASFR	Female	0.13879112645796046
[1785,1790)	[35,40)	50% Omission Children	ASFR	Female	0.1596991244720311
[1785,1790)	[35,40)	50% Omission Women	ASFR	Female	0.18479269004519175
[1785,1790)	[35,40)	6. + 4x-Great-Aunts/Uncles	ASFR	Female	0.18487597832231706
[1785,1790)	[35,40)	7. + 5x-Great-Aunts/Uncles	ASFR	Female	0.18706383726225972
[1785,1790)	[35,40)	75% Omission Children	ASFR	Female	0.14649515348325934
[1785,1790)	[35,40)	75% Omission Women	ASFR	Female	0.1838657461452329
[1785,1790)	[35,40)	8. + 6x-Great-Aunts/Uncles	ASFR	Female	0.18718344005005275
[1785,1790)	[35,40)	9. + 7x-Great-Aunts/Uncles	ASFR	Female	0.18718344005005275
[1785,1790)	[35,40)	Direct Ancestors	ASFR	Female	0.10733851506916205
[1785,1790)	[35,40)	Direct Ancestors (with duplicates)	ASFR	Female	0.03790056294553638
[1785,1790)	[35,40)	Whole Simulation	ASFR	Female	0.17658458209052658
[1785,1790)	[40,45)	1. + Siblings	ASFR	Female	0.06068152590502922
[1785,1790)	[40,45)	100% Omission Children	ASFR	Female	0.07616847998988559
[1785,1790)	[40,45)	100% Omission Women	ASFR	Female	0.10631725371872557
[1785,1790)	[40,45)	2. + Aunts/Uncles	ASFR	Female	0.06068152590502922
[1785,1790)	[40,45)	25% Omission Children	ASFR	Female	0.10063292459103498
[1785,1790)	[40,45)	25% Omission Women	ASFR	Female	0.1082523742675757
[1785,1790)	[40,45)	3. + Great-Aunts/Uncles	ASFR	Female	0.06068152590502922
[1785,1790)	[40,45)	4. + 2x-Great-Aunts/Uncles	ASFR	Female	0.06068152590502922
[1785,1790)	[40,45)	5. + 3x-Great-Aunts/Uncles	ASFR	Female	0.07383285497528758
[1785,1790)	[40,45)	50% Omission Children	ASFR	Female	0.09353775495245857
[1785,1790)	[40,45)	50% Omission Women	ASFR	Female	0.10736002160127459
[1785,1790)	[40,45)	6. + 4x-Great-Aunts/Uncles	ASFR	Female	0.10733432477703381
[1785,1790)	[40,45)	7. + 5x-Great-Aunts/Uncles	ASFR	Female	0.1088404546824518
[1785,1790)	[40,45)	75% Omission Children	ASFR	Female	0.0839717017888567
[1785,1790)	[40,45)	75% Omission Women	ASFR	Female	0.10703763675064162
[1785,1790)	[40,45)	8. + 6x-Great-Aunts/Uncles	ASFR	Female	0.10887373255266812
[1785,1790)	[40,45)	9. + 7x-Great-Aunts/Uncles	ASFR	Female	0.10887373255266812
[1785,1790)	[40,45)	Direct Ancestors	ASFR	Female	0.06068152590502922
[1785,1790)	[40,45)	Direct Ancestors (with duplicates)	ASFR	Female	0.017808152668131284
[1785,1790)	[40,45)	Whole Simulation	ASFR	Female	0.10262342553145959
[1785,1790)	[45,50)	1. + Siblings	ASFR	Female	0.01196658792306586
[1785,1790)	[45,50)	100% Omission Children	ASFR	Female	0.015306360513426091
[1785,1790)	[45,50)	100% Omission Women	ASFR	Female	0.02125779780367253
[1785,1790)	[45,50)	2. + Aunts/Uncles	ASFR	Female	0.01196658792306586
[1785,1790)	[45,50)	25% Omission Children	ASFR	Female	0.019821460060282122
[1785,1790)	[45,50)	25% Omission Women	ASFR	Female	0.021535268055157458
[1785,1790)	[45,50)	3. + Great-Aunts/Uncles	ASFR	Female	0.01196658792306586
[1785,1790)	[45,50)	4. + 2x-Great-Aunts/Uncles	ASFR	Female	0.01196658792306586
[1785,1790)	[45,50)	5. + 3x-Great-Aunts/Uncles	ASFR	Female	0.01367531414519299
[1785,1790)	[45,50)	50% Omission Children	ASFR	Female	0.01879959080746842
[1785,1790)	[45,50)	50% Omission Women	ASFR	Female	0.021537405884039525
[1785,1790)	[45,50)	6. + 4x-Great-Aunts/Uncles	ASFR	Female	0.02114295670066098
[1785,1790)	[45,50)	7. + 5x-Great-Aunts/Uncles	ASFR	Female	0.021650714107824882
[1785,1790)	[45,50)	75% Omission Children	ASFR	Female	0.017280769839501865
[1785,1790)	[45,50)	75% Omission Women	ASFR	Female	0.021338038606563452
[1785,1790)	[45,50)	8. + 6x-Great-Aunts/Uncles	ASFR	Female	0.021650714107824882
[1785,1790)	[45,50)	9. + 7x-Great-Aunts/Uncles	ASFR	Female	0.021650714107824882
[1785,1790)	[45,50)	Direct Ancestors	ASFR	Female	0.01196658792306586
[1785,1790)	[45,50)	Direct Ancestors (with duplicates)	ASFR	Female	0.0031822841723614073
[1785,1790)	[45,50)	Whole Simulation	ASFR	Female	0.02029043063276994
[1785,1790)	[50,55)	1. + Siblings	ASFR	Female	8.556159519756951e-5
[1785,1790)	[50,55)	100% Omission Children	ASFR	Female	1.332942920949442e-4
[1785,1790)	[50,55)	100% Omission Women	ASFR	Female	1.332942920949442e-4
[1785,1790)	[50,55)	2. + Aunts/Uncles	ASFR	Female	8.556159519756951e-5
[1785,1790)	[50,55)	25% Omission Children	ASFR	Female	1.332942920949442e-4
[1785,1790)	[50,55)	25% Omission Women	ASFR	Female	1.332942920949442e-4
[1785,1790)	[50,55)	3. + Great-Aunts/Uncles	ASFR	Female	8.556159519756951e-5
[1785,1790)	[50,55)	4. + 2x-Great-Aunts/Uncles	ASFR	Female	8.556159519756951e-5
[1785,1790)	[50,55)	5. + 3x-Great-Aunts/Uncles	ASFR	Female	1.332942920949442e-4
[1785,1790)	[50,55)	50% Omission Children	ASFR	Female	1.332942920949442e-4
[1785,1790)	[50,55)	50% Omission Women	ASFR	Female	1.332942920949442e-4
[1785,1790)	[50,55)	6. + 4x-Great-Aunts/Uncles	ASFR	Female	1.332942920949442e-4
[1785,1790)	[50,55)	7. + 5x-Great-Aunts/Uncles	ASFR	Female	1.332942920949442e-4
[1785,1790)	[50,55)	75% Omission Children	ASFR	Female	1.332942920949442e-4
[1785,1790)	[50,55)	75% Omission Women	ASFR	Female	1.332942920949442e-4
[1785,1790)	[50,55)	8. + 6x-Great-Aunts/Uncles	ASFR	Female	1.332942920949442e-4
[1785,1790)	[50,55)	9. + 7x-Great-Aunts/Uncles	ASFR	Female	1.332942920949442e-4
[1785,1790)	[50,55)	Direct Ancestors	ASFR	Female	8.556159519756951e-5
[1785,1790)	[50,55)	Direct Ancestors (with duplicates)	ASFR	Female	2.4032893196629885e-5
[1785,1790)	[50,55)	Whole Simulation	ASFR	Female	1.2166932956134783e-4
[1790,1795)	[10,15)	1. + Siblings	ASFR	Female	0
[1790,1795)	[10,15)	100% Omission Children	ASFR	Female	0
[1790,1795)	[10,15)	100% Omission Women	ASFR	Female	0
[1790,1795)	[10,15)	2. + Aunts/Uncles	ASFR	Female	0
[1790,1795)	[10,15)	25% Omission Children	ASFR	Female	0
[1790,1795)	[10,15)	25% Omission Women	ASFR	Female	0
[1790,1795)	[10,15)	3. + Great-Aunts/Uncles	ASFR	Female	0
[1790,1795)	[10,15)	4. + 2x-Great-Aunts/Uncles	ASFR	Female	0
[1790,1795)	[10,15)	5. + 3x-Great-Aunts/Uncles	ASFR	Female	0
[1790,1795)	[10,15)	50% Omission Children	ASFR	Female	0
[1790,1795)	[10,15)	50% Omission Women	ASFR	Female	0
[1790,1795)	[10,15)	6. + 4x-Great-Aunts/Uncles	ASFR	Female	0
[1790,1795)	[10,15)	7. + 5x-Great-Aunts/Uncles	ASFR	Female	0
[1790,1795)	[10,15)	75% Omission Children	ASFR	Female	0
[1790,1795)	[10,15)	75% Omission Women	ASFR	Female	0
[1790,1795)	[10,15)	8. + 6x-Great-Aunts/Uncles	ASFR	Female	0
[1790,1795)	[10,15)	9. + 7x-Great-Aunts/Uncles	ASFR	Female	0
[1790,1795)	[10,15)	Direct Ancestors	ASFR	Female	0
[1790,1795)	[10,15)	Direct Ancestors (with duplicates)	ASFR	Female	0
[1790,1795)	[10,15)	Whole Simulation	ASFR	Female	0
[1790,1795)	[15,20)	1. + Siblings	ASFR	Female	0.010657123397094384
[1790,1795)	[15,20)	100% Omission Children	ASFR	Female	0.013144421662537665
[1790,1795)	[15,20)	100% Omission Women	ASFR	Female	0.018127889125503123
[1790,1795)	[15,20)	2. + Aunts/Uncles	ASFR	Female	0.010657123397094384
[1790,1795)	[15,20)	25% Omission Children	ASFR	Female	0.016936659581816203
[1790,1795)	[15,20)	25% Omission Women	ASFR	Female	0.01846795339130159
[1790,1795)	[15,20)	3. + Great-Aunts/Uncles	ASFR	Female	0.010657123397094384
[1790,1795)	[15,20)	4. + 2x-Great-Aunts/Uncles	ASFR	Female	0.011154024527436258
[1790,1795)	[15,20)	5. + 3x-Great-Aunts/Uncles	ASFR	Female	0.0176486501079789
[1790,1795)	[15,20)	50% Omission Children	ASFR	Female	0.01608810314334373
[1790,1795)	[15,20)	50% Omission Women	ASFR	Female	0.01833858946821973
[1790,1795)	[15,20)	6. + 4x-Great-Aunts/Uncles	ASFR	Female	0.018513296015779786
[1790,1795)	[15,20)	7. + 5x-Great-Aunts/Uncles	ASFR	Female	0.018617467499617874
[1790,1795)	[15,20)	75% Omission Children	ASFR	Female	0.014416699840118095
[1790,1795)	[15,20)	75% Omission Women	ASFR	Female	0.01819996046525573
[1790,1795)	[15,20)	8. + 6x-Great-Aunts/Uncles	ASFR	Female	0.018617467499617874
[1790,1795)	[15,20)	9. + 7x-Great-Aunts/Uncles	ASFR	Female	0.018617467499617874
[1790,1795)	[15,20)	Direct Ancestors	ASFR	Female	0.010657123397094384
[1790,1795)	[15,20)	Direct Ancestors (with duplicates)	ASFR	Female	0.0064714878541440295
[1790,1795)	[15,20)	Whole Simulation	ASFR	Female	0.016718089262286233
[1790,1795)	[20,25)	1. + Siblings	ASFR	Female	0.06876663031360075
[1790,1795)	[20,25)	100% Omission Children	ASFR	Female	0.08578907860971949
[1790,1795)	[20,25)	100% Omission Women	ASFR	Female	0.1178556231427293
[1790,1795)	[20,25)	2. + Aunts/Uncles	ASFR	Female	0.06876663031360075
[1790,1795)	[20,25)	25% Omission Children	ASFR	Female	0.11214652152543761
[1790,1795)	[20,25)	25% Omission Women	ASFR	Female	0.11974617366871092
[1790,1795)	[20,25)	3. + Great-Aunts/Uncles	ASFR	Female	0.06876663031360075
[1790,1795)	[20,25)	4. + 2x-Great-Aunts/Uncles	ASFR	Female	0.07016036313181899
[1790,1795)	[20,25)	5. + 3x-Great-Aunts/Uncles	ASFR	Female	0.11126767402090548
[1790,1795)	[20,25)	50% Omission Children	ASFR	Female	0.10402293739096917
[1790,1795)	[20,25)	50% Omission Women	ASFR	Female	0.11903369027541708
[1790,1795)	[20,25)	6. + 4x-Great-Aunts/Uncles	ASFR	Female	0.1204787035615696
[1790,1795)	[20,25)	7. + 5x-Great-Aunts/Uncles	ASFR	Female	0.12073785183858537
[1790,1795)	[20,25)	75% Omission Children	ASFR	Female	0.09374569104152707
[1790,1795)	[20,25)	75% Omission Women	ASFR	Female	0.11847308785980795
[1790,1795)	[20,25)	8. + 6x-Great-Aunts/Uncles	ASFR	Female	0.12073785183858537
[1790,1795)	[20,25)	9. + 7x-Great-Aunts/Uncles	ASFR	Female	0.12073785183858537
[1790,1795)	[20,25)	Direct Ancestors	ASFR	Female	0.06876663031360075
[1790,1795)	[20,25)	Direct Ancestors (with duplicates)	ASFR	Female	0.03536601028861755
[1790,1795)	[20,25)	Whole Simulation	ASFR	Female	0.1113299533074339
[1790,1795)	[25,30)	1. + Siblings	ASFR	Female	0.12918687060141745
[1790,1795)	[25,30)	100% Omission Children	ASFR	Female	0.1639440428078831
[1790,1795)	[25,30)	100% Omission Women	ASFR	Female	0.2238775053621201
[1790,1795)	[25,30)	2. + Aunts/Uncles	ASFR	Female	0.12918687060141745
[1790,1795)	[25,30)	25% Omission Children	ASFR	Female	0.21237816134796308
[1790,1795)	[25,30)	25% Omission Women	ASFR	Female	0.22806706718195735
[1790,1795)	[25,30)	3. + Great-Aunts/Uncles	ASFR	Female	0.12918687060141745
[1790,1795)	[25,30)	4. + 2x-Great-Aunts/Uncles	ASFR	Female	0.1309017693974697
[1790,1795)	[25,30)	5. + 3x-Great-Aunts/Uncles	ASFR	Female	0.20494946870716182
[1790,1795)	[25,30)	50% Omission Children	ASFR	Female	0.1967730964279747
[1790,1795)	[25,30)	50% Omission Women	ASFR	Female	0.2268243334600099
[1790,1795)	[25,30)	6. + 4x-Great-Aunts/Uncles	ASFR	Female	0.22859990210457937
[1790,1795)	[25,30)	7. + 5x-Great-Aunts/Uncles	ASFR	Female	0.22967970146158967
[1790,1795)	[25,30)	75% Omission Children	ASFR	Female	0.17964182736480924
[1790,1795)	[25,30)	75% Omission Women	ASFR	Female	0.22532638628386095
[1790,1795)	[25,30)	8. + 6x-Great-Aunts/Uncles	ASFR	Female	0.2297053754025396
[1790,1795)	[25,30)	9. + 7x-Great-Aunts/Uncles	ASFR	Female	0.2297053754025396
[1790,1795)	[25,30)	Direct Ancestors	ASFR	Female	0.12918687060141745
[1790,1795)	[25,30)	Direct Ancestors (with duplicates)	ASFR	Female	0.0561892955150819
[1790,1795)	[25,30)	Whole Simulation	ASFR	Female	0.2172134923866087
[1790,1795)	[30,35)	1. + Siblings	ASFR	Female	0.145528486631839
[1790,1795)	[30,35)	100% Omission Children	ASFR	Female	0.18170163146846766
[1790,1795)	[30,35)	100% Omission Women	ASFR	Female	0.24685280269094712
[1790,1795)	[30,35)	2. + Aunts/Uncles	ASFR	Female	0.145528486631839
[1790,1795)	[30,35)	25% Omission Children	ASFR	Female	0.23623918209604075
[1790,1795)	[30,35)	25% Omission Women	ASFR	Female	0.25157855530250606
[1790,1795)	[30,35)	3. + Great-Aunts/Uncles	ASFR	Female	0.145528486631839
[1790,1795)	[30,35)	4. + 2x-Great-Aunts/Uncles	ASFR	Female	0.14609212773372673
[1790,1795)	[30,35)	5. + 3x-Great-Aunts/Uncles	ASFR	Female	0.2158267580252041
[1790,1795)	[30,35)	50% Omission Children	ASFR	Female	0.2167768191125888
[1790,1795)	[30,35)	50% Omission Women	ASFR	Female	0.25003712681692225
[1790,1795)	[30,35)	6. + 4x-Great-Aunts/Uncles	ASFR	Female	0.2513686949621998
[1790,1795)	[30,35)	7. + 5x-Great-Aunts/Uncles	ASFR	Female	0.25291720915660176
[1790,1795)	[30,35)	75% Omission Children	ASFR	Female	0.20043419045972422
[1790,1795)	[30,35)	75% Omission Women	ASFR	Female	0.2485608426765316
[1790,1795)	[30,35)	8. + 6x-Great-Aunts/Uncles	ASFR	Female	0.252971119079079
[1790,1795)	[30,35)	9. + 7x-Great-Aunts/Uncles	ASFR	Female	0.2530021749797001
[1790,1795)	[30,35)	Direct Ancestors	ASFR	Female	0.145528486631839
[1790,1795)	[30,35)	Direct Ancestors (with duplicates)	ASFR	Female	0.05607902911616543
[1790,1795)	[30,35)	Whole Simulation	ASFR	Female	0.24077192705182138
[1790,1795)	[35,40)	1. + Siblings	ASFR	Female	0.11127211246578493
[1790,1795)	[35,40)	100% Omission Children	ASFR	Female	0.13853742866357602
[1790,1795)	[35,40)	100% Omission Women	ASFR	Female	0.19114048244558363
[1790,1795)	[35,40)	2. + Aunts/Uncles	ASFR	Female	0.11127211246578493
[1790,1795)	[35,40)	25% Omission Children	ASFR	Female	0.1817053018359547
[1790,1795)	[35,40)	25% Omission Women	ASFR	Female	0.1944104648529268
[1790,1795)	[35,40)	3. + Great-Aunts/Uncles	ASFR	Female	0.11127211246578493
[1790,1795)	[35,40)	4. + 2x-Great-Aunts/Uncles	ASFR	Female	0.11130346042816738
[1790,1795)	[35,40)	5. + 3x-Great-Aunts/Uncles	ASFR	Female	0.1565951796516259
[1790,1795)	[35,40)	50% Omission Children	ASFR	Female	0.16652816184158623
[1790,1795)	[35,40)	50% Omission Women	ASFR	Female	0.1934202759261801
[1790,1795)	[35,40)	6. + 4x-Great-Aunts/Uncles	ASFR	Female	0.19415676079126548
[1790,1795)	[35,40)	7. + 5x-Great-Aunts/Uncles	ASFR	Female	0.1956695674569687
[1790,1795)	[35,40)	75% Omission Children	ASFR	Female	0.15318945197698972
[1790,1795)	[35,40)	75% Omission Women	ASFR	Female	0.19221645251091923
[1790,1795)	[35,40)	8. + 6x-Great-Aunts/Uncles	ASFR	Female	0.1957315835571175
[1790,1795)	[35,40)	9. + 7x-Great-Aunts/Uncles	ASFR	Female	0.1957315835571175
[1790,1795)	[35,40)	Direct Ancestors	ASFR	Female	0.11127211246578493
[1790,1795)	[35,40)	Direct Ancestors (with duplicates)	ASFR	Female	0.03769139167353476
[1790,1795)	[35,40)	Whole Simulation	ASFR	Female	0.18460758311103048
[1790,1795)	[40,45)	1. + Siblings	ASFR	Female	0.0630963920016384
[1790,1795)	[40,45)	100% Omission Children	ASFR	Female	0.07789881050763899
[1790,1795)	[40,45)	100% Omission Women	ASFR	Female	0.10670752816517372
[1790,1795)	[40,45)	2. + Aunts/Uncles	ASFR	Female	0.0630963920016384
[1790,1795)	[40,45)	25% Omission Children	ASFR	Female	0.10188838446346021
[1790,1795)	[40,45)	25% Omission Women	ASFR	Female	0.10844789961514027
[1790,1795)	[40,45)	3. + Great-Aunts/Uncles	ASFR	Female	0.0630963920016384
[1790,1795)	[40,45)	4. + 2x-Great-Aunts/Uncles	ASFR	Female	0.06312989283915935
[1790,1795)	[40,45)	5. + 3x-Great-Aunts/Uncles	ASFR	Female	0.08150638124461265
[1790,1795)	[40,45)	50% Omission Children	ASFR	Female	0.09397673909696172
[1790,1795)	[40,45)	50% Omission Women	ASFR	Female	0.10805115054769548
[1790,1795)	[40,45)	6. + 4x-Great-Aunts/Uncles	ASFR	Female	0.10802454113665698
[1790,1795)	[40,45)	7. + 5x-Great-Aunts/Uncles	ASFR	Female	0.10914647906117517
[1790,1795)	[40,45)	75% Omission Children	ASFR	Female	0.08565466470850949
[1790,1795)	[40,45)	75% Omission Women	ASFR	Female	0.10729156565898527
[1790,1795)	[40,45)	8. + 6x-Great-Aunts/Uncles	ASFR	Female	0.10918020587399135
[1790,1795)	[40,45)	9. + 7x-Great-Aunts/Uncles	ASFR	Female	0.10918020587399135
[1790,1795)	[40,45)	Direct Ancestors	ASFR	Female	0.0630963920016384
[1790,1795)	[40,45)	Direct Ancestors (with duplicates)	ASFR	Female	0.019044053565677375
[1790,1795)	[40,45)	Whole Simulation	ASFR	Female	0.10237442713873379
[1790,1795)	[45,50)	1. + Siblings	ASFR	Female	0.012902346515278582
[1790,1795)	[45,50)	100% Omission Children	ASFR	Female	0.01583219709198237
[1790,1795)	[45,50)	100% Omission Women	ASFR	Female	0.02232670117162408
[1790,1795)	[45,50)	2. + Aunts/Uncles	ASFR	Female	0.012902346515278582
[1790,1795)	[45,50)	25% Omission Children	ASFR	Female	0.02117957790054407
[1790,1795)	[45,50)	25% Omission Women	ASFR	Female	0.022682852882634243
[1790,1795)	[45,50)	3. + Great-Aunts/Uncles	ASFR	Female	0.012902346515278582
[1790,1795)	[45,50)	4. + 2x-Great-Aunts/Uncles	ASFR	Female	0.012902346515278582
[1790,1795)	[45,50)	5. + 3x-Great-Aunts/Uncles	ASFR	Female	0.016105695422566176
[1790,1795)	[45,50)	50% Omission Children	ASFR	Female	0.01915245483466343
[1790,1795)	[45,50)	50% Omission Women	ASFR	Female	0.02257800108875908
[1790,1795)	[45,50)	6. + 4x-Great-Aunts/Uncles	ASFR	Female	0.022308949597069302
[1790,1795)	[45,50)	7. + 5x-Great-Aunts/Uncles	ASFR	Female	0.02279023226337407
[1790,1795)	[45,50)	75% Omission Children	ASFR	Female	0.017412179604360884
[1790,1795)	[45,50)	75% Omission Women	ASFR	Female	0.022361850556509844
[1790,1795)	[45,50)	8. + 6x-Great-Aunts/Uncles	ASFR	Female	0.02279023226337407
[1790,1795)	[45,50)	9. + 7x-Great-Aunts/Uncles	ASFR	Female	0.02279023226337407
[1790,1795)	[45,50)	Direct Ancestors	ASFR	Female	0.012902346515278582
[1790,1795)	[45,50)	Direct Ancestors (with duplicates)	ASFR	Female	0.003296347314490055
[1790,1795)	[45,50)	Whole Simulation	ASFR	Female	0.021342147219613427
[1790,1795)	[50,55)	1. + Siblings	ASFR	Female	1.2832430172392614e-4
[1790,1795)	[50,55)	100% Omission Children	ASFR	Female	1.2832430172392614e-4
[1790,1795)	[50,55)	100% Omission Women	ASFR	Female	1.7069718307985836e-4
[1790,1795)	[50,55)	2. + Aunts/Uncles	ASFR	Female	1.2832430172392614e-4
[1790,1795)	[50,55)	25% Omission Children	ASFR	Female	1.7069718307985836e-4
[1790,1795)	[50,55)	25% Omission Women	ASFR	Female	1.7069718307985836e-4
[1790,1795)	[50,55)	3. + Great-Aunts/Uncles	ASFR	Female	1.2832430172392614e-4
[1790,1795)	[50,55)	4. + 2x-Great-Aunts/Uncles	ASFR	Female	1.2832430172392614e-4
[1790,1795)	[50,55)	5. + 3x-Great-Aunts/Uncles	ASFR	Female	1.2832430172392614e-4
[1790,1795)	[50,55)	50% Omission Children	ASFR	Female	1.2832430172392614e-4
[1790,1795)	[50,55)	50% Omission Women	ASFR	Female	1.7069718307985836e-4
[1790,1795)	[50,55)	6. + 4x-Great-Aunts/Uncles	ASFR	Female	1.2832430172392614e-4
[1790,1795)	[50,55)	7. + 5x-Great-Aunts/Uncles	ASFR	Female	1.7069718307985836e-4
[1790,1795)	[50,55)	75% Omission Children	ASFR	Female	1.2832430172392614e-4
[1790,1795)	[50,55)	75% Omission Women	ASFR	Female	1.7069718307985836e-4
[1790,1795)	[50,55)	8. + 6x-Great-Aunts/Uncles	ASFR	Female	1.7069718307985836e-4
[1790,1795)	[50,55)	9. + 7x-Great-Aunts/Uncles	ASFR	Female	1.7069718307985836e-4
[1790,1795)	[50,55)	Direct Ancestors	ASFR	Female	1.2832430172392614e-4
[1790,1795)	[50,55)	Direct Ancestors (with duplicates)	ASFR	Female	4.655663968349186e-5
[1790,1795)	[50,55)	Whole Simulation	ASFR	Female	1.5535310576000495e-4
[1795,1800)	[10,15)	1. + Siblings	ASFR	Female	0
[1795,1800)	[10,15)	100% Omission Children	ASFR	Female	0
[1795,1800)	[10,15)	100% Omission Women	ASFR	Female	0
[1795,1800)	[10,15)	2. + Aunts/Uncles	ASFR	Female	0
[1795,1800)	[10,15)	25% Omission Children	ASFR	Female	0
[1795,1800)	[10,15)	25% Omission Women	ASFR	Female	0
[1795,1800)	[10,15)	3. + Great-Aunts/Uncles	ASFR	Female	0
[1795,1800)	[10,15)	4. + 2x-Great-Aunts/Uncles	ASFR	Female	0
[1795,1800)	[10,15)	5. + 3x-Great-Aunts/Uncles	ASFR	Female	0
[1795,1800)	[10,15)	50% Omission Children	ASFR	Female	0
[1795,1800)	[10,15)	50% Omission Women	ASFR	Female	0
[1795,1800)	[10,15)	6. + 4x-Great-Aunts/Uncles	ASFR	Female	0
[1795,1800)	[10,15)	7. + 5x-Great-Aunts/Uncles	ASFR	Female	0
[1795,1800)	[10,15)	75% Omission Children	ASFR	Female	0
[1795,1800)	[10,15)	75% Omission Women	ASFR	Female	0
[1795,1800)	[10,15)	8. + 6x-Great-Aunts/Uncles	ASFR	Female	0
[1795,1800)	[10,15)	9. + 7x-Great-Aunts/Uncles	ASFR	Female	0
[1795,1800)	[10,15)	Direct Ancestors	ASFR	Female	0
[1795,1800)	[10,15)	Direct Ancestors (with duplicates)	ASFR	Female	0
[1795,1800)	[10,15)	Whole Simulation	ASFR	Female	0
[1795,1800)	[15,20)	1. + Siblings	ASFR	Female	0.010373060567835705
[1795,1800)	[15,20)	100% Omission Children	ASFR	Female	0.012936678912838551
[1795,1800)	[15,20)	100% Omission Women	ASFR	Female	0.018154034919495
[1795,1800)	[15,20)	2. + Aunts/Uncles	ASFR	Female	0.010373060567835705
[1795,1800)	[15,20)	25% Omission Children	ASFR	Female	0.017118390836006064
[1795,1800)	[15,20)	25% Omission Women	ASFR	Female	0.018418847594372078
[1795,1800)	[15,20)	3. + Great-Aunts/Uncles	ASFR	Female	0.010373060567835705
[1795,1800)	[15,20)	4. + 2x-Great-Aunts/Uncles	ASFR	Female	0.011615972436144742
[1795,1800)	[15,20)	5. + 3x-Great-Aunts/Uncles	ASFR	Female	0.017833187141603462
[1795,1800)	[15,20)	50% Omission Children	ASFR	Female	0.01545648035964117
[1795,1800)	[15,20)	50% Omission Women	ASFR	Female	0.018321184143222518
[1795,1800)	[15,20)	6. + 4x-Great-Aunts/Uncles	ASFR	Female	0.018488736714292176
[1795,1800)	[15,20)	7. + 5x-Great-Aunts/Uncles	ASFR	Female	0.018513612336182723
[1795,1800)	[15,20)	75% Omission Children	ASFR	Female	0.014230938438898144
[1795,1800)	[15,20)	75% Omission Women	ASFR	Female	0.018247697223960004
[1795,1800)	[15,20)	8. + 6x-Great-Aunts/Uncles	ASFR	Female	0.018513612336182723
[1795,1800)	[15,20)	9. + 7x-Great-Aunts/Uncles	ASFR	Female	0.018513612336182723
[1795,1800)	[15,20)	Direct Ancestors	ASFR	Female	0.010373060567835705
[1795,1800)	[15,20)	Direct Ancestors (with duplicates)	ASFR	Female	0.00582040169707912
[1795,1800)	[15,20)	Whole Simulation	ASFR	Female	0.016501362420616752
[1795,1800)	[20,25)	1. + Siblings	ASFR	Female	0.06633247356121007
[1795,1800)	[20,25)	100% Omission Children	ASFR	Female	0.08182131582084219
[1795,1800)	[20,25)	100% Omission Women	ASFR	Female	0.11415733262789643
[1795,1800)	[20,25)	2. + Aunts/Uncles	ASFR	Female	0.06633247356121007
[1795,1800)	[20,25)	25% Omission Children	ASFR	Female	0.10742637124078214
[1795,1800)	[20,25)	25% Omission Women	ASFR	Female	0.11576931217707853
[1795,1800)	[20,25)	3. + Great-Aunts/Uncles	ASFR	Female	0.06633247356121007
[1795,1800)	[20,25)	4. + 2x-Great-Aunts/Uncles	ASFR	Female	0.0698763210474254
[1795,1800)	[20,25)	5. + 3x-Great-Aunts/Uncles	ASFR	Female	0.1097183334755979
[1795,1800)	[20,25)	50% Omission Children	ASFR	Female	0.09887732817693508
[1795,1800)	[20,25)	50% Omission Women	ASFR	Female	0.11550220576542011
[1795,1800)	[20,25)	6. + 4x-Great-Aunts/Uncles	ASFR	Female	0.11591874261091574
[1795,1800)	[20,25)	7. + 5x-Great-Aunts/Uncles	ASFR	Female	0.1162477183089852
[1795,1800)	[20,25)	75% Omission Children	ASFR	Female	0.09079065278723072
[1795,1800)	[20,25)	75% Omission Women	ASFR	Female	0.11462137034590526
[1795,1800)	[20,25)	8. + 6x-Great-Aunts/Uncles	ASFR	Female	0.1162477183089852
[1795,1800)	[20,25)	9. + 7x-Great-Aunts/Uncles	ASFR	Female	0.1162477183089852
[1795,1800)	[20,25)	Direct Ancestors	ASFR	Female	0.06633247356121007
[1795,1800)	[20,25)	Direct Ancestors (with duplicates)	ASFR	Female	0.034092375019217726
[1795,1800)	[20,25)	Whole Simulation	ASFR	Female	0.1074570569755526
[1795,1800)	[25,30)	1. + Siblings	ASFR	Female	0.12868787206101973
[1795,1800)	[25,30)	100% Omission Children	ASFR	Female	0.1593577535401291
[1795,1800)	[25,30)	100% Omission Women	ASFR	Female	0.2228742997517989
[1795,1800)	[25,30)	2. + Aunts/Uncles	ASFR	Female	0.12868787206101973
[1795,1800)	[25,30)	25% Omission Children	ASFR	Female	0.2084793091897706
[1795,1800)	[25,30)	25% Omission Women	ASFR	Female	0.22542952204113131
[1795,1800)	[25,30)	3. + Great-Aunts/Uncles	ASFR	Female	0.12868787206101973
[1795,1800)	[25,30)	4. + 2x-Great-Aunts/Uncles	ASFR	Female	0.1321380882631748
[1795,1800)	[25,30)	5. + 3x-Great-Aunts/Uncles	ASFR	Female	0.20982504840932398
[1795,1800)	[25,30)	50% Omission Children	ASFR	Female	0.19456410386132128
[1795,1800)	[25,30)	50% Omission Women	ASFR	Female	0.22459287022304833
[1795,1800)	[25,30)	6. + 4x-Great-Aunts/Uncles	ASFR	Female	0.22539513381233642
[1795,1800)	[25,30)	7. + 5x-Great-Aunts/Uncles	ASFR	Female	0.2261088609311575
[1795,1800)	[25,30)	75% Omission Children	ASFR	Female	0.17680224884128296
[1795,1800)	[25,30)	75% Omission Women	ASFR	Female	0.22392978287715698
[1795,1800)	[25,30)	8. + 6x-Great-Aunts/Uncles	ASFR	Female	0.2261088609311575
[1795,1800)	[25,30)	9. + 7x-Great-Aunts/Uncles	ASFR	Female	0.2261088609311575
[1795,1800)	[25,30)	Direct Ancestors	ASFR	Female	0.12868787206101973
[1795,1800)	[25,30)	Direct Ancestors (with duplicates)	ASFR	Female	0.057117015526011755
[1795,1800)	[25,30)	Whole Simulation	ASFR	Female	0.21275508646865457
[1795,1800)	[30,35)	1. + Siblings	ASFR	Female	0.14309231124549382
[1795,1800)	[30,35)	100% Omission Children	ASFR	Female	0.17784744188047255
[1795,1800)	[30,35)	100% Omission Women	ASFR	Female	0.2463952714087488
[1795,1800)	[30,35)	2. + Aunts/Uncles	ASFR	Female	0.14309231124549382
[1795,1800)	[30,35)	25% Omission Children	ASFR	Female	0.2326527785235819
[1795,1800)	[30,35)	25% Omission Women	ASFR	Female	0.25022907700961494
[1795,1800)	[30,35)	3. + Great-Aunts/Uncles	ASFR	Female	0.14309231124549382
[1795,1800)	[30,35)	4. + 2x-Great-Aunts/Uncles	ASFR	Female	0.14460057854294928
[1795,1800)	[30,35)	5. + 3x-Great-Aunts/Uncles	ASFR	Female	0.22470877614251158
[1795,1800)	[30,35)	50% Omission Children	ASFR	Female	0.21410786217406544
[1795,1800)	[30,35)	50% Omission Women	ASFR	Female	0.2488621195862048
[1795,1800)	[30,35)	6. + 4x-Great-Aunts/Uncles	ASFR	Female	0.25014652987611014
[1795,1800)	[30,35)	7. + 5x-Great-Aunts/Uncles	ASFR	Female	0.25119861304060725
[1795,1800)	[30,35)	75% Omission Children	ASFR	Female	0.19530725525371656
[1795,1800)	[30,35)	75% Omission Women	ASFR	Female	0.24748183670229545
[1795,1800)	[30,35)	8. + 6x-Great-Aunts/Uncles	ASFR	Female	0.2512520179607761
[1795,1800)	[30,35)	9. + 7x-Great-Aunts/Uncles	ASFR	Female	0.2512520179607761
[1795,1800)	[30,35)	Direct Ancestors	ASFR	Female	0.14309231124549382
[1795,1800)	[30,35)	Direct Ancestors (with duplicates)	ASFR	Female	0.053776378560675256
[1795,1800)	[30,35)	Whole Simulation	ASFR	Female	0.2395874169542803
[1795,1800)	[35,40)	1. + Siblings	ASFR	Female	0.11149698451127628
[1795,1800)	[35,40)	100% Omission Children	ASFR	Female	0.1387789957321351
[1795,1800)	[35,40)	100% Omission Women	ASFR	Female	0.19218796571784544
[1795,1800)	[35,40)	2. + Aunts/Uncles	ASFR	Female	0.11149698451127628
[1795,1800)	[35,40)	25% Omission Children	ASFR	Female	0.1808967531471453
[1795,1800)	[35,40)	25% Omission Women	ASFR	Female	0.19515549931144982
[1795,1800)	[35,40)	3. + Great-Aunts/Uncles	ASFR	Female	0.11149698451127628
[1795,1800)	[35,40)	4. + 2x-Great-Aunts/Uncles	ASFR	Female	0.11202612444871198
[1795,1800)	[35,40)	5. + 3x-Great-Aunts/Uncles	ASFR	Female	0.16697336420900472
[1795,1800)	[35,40)	50% Omission Children	ASFR	Female	0.16724813333133254
[1795,1800)	[35,40)	50% Omission Women	ASFR	Female	0.19428858899179996
[1795,1800)	[35,40)	6. + 4x-Great-Aunts/Uncles	ASFR	Female	0.1952062415700066
[1795,1800)	[35,40)	7. + 5x-Great-Aunts/Uncles	ASFR	Female	0.19613758915252302
[1795,1800)	[35,40)	75% Omission Children	ASFR	Female	0.15315105845233817
[1795,1800)	[35,40)	75% Omission Women	ASFR	Female	0.1929232149048472
[1795,1800)	[35,40)	8. + 6x-Great-Aunts/Uncles	ASFR	Female	0.19613758915252302
[1795,1800)	[35,40)	9. + 7x-Great-Aunts/Uncles	ASFR	Female	0.19613758915252302
[1795,1800)	[35,40)	Direct Ancestors	ASFR	Female	0.11149698451127628
[1795,1800)	[35,40)	Direct Ancestors (with duplicates)	ASFR	Female	0.03717261579575271
[1795,1800)	[35,40)	Whole Simulation	ASFR	Female	0.18748299839452964
[1795,1800)	[40,45)	1. + Siblings	ASFR	Female	0.06152828187931121
[1795,1800)	[40,45)	100% Omission Children	ASFR	Female	0.07596894354016138
[1795,1800)	[40,45)	100% Omission Women	ASFR	Female	0.10510590068525442
[1795,1800)	[40,45)	2. + Aunts/Uncles	ASFR	Female	0.06152828187931121
[1795,1800)	[40,45)	25% Omission Children	ASFR	Female	0.09923628053735443
[1795,1800)	[40,45)	25% Omission Women	ASFR	Female	0.1069672775577661
[1795,1800)	[40,45)	3. + Great-Aunts/Uncles	ASFR	Female	0.06152828187931121
[1795,1800)	[40,45)	4. + 2x-Great-Aunts/Uncles	ASFR	Female	0.06152828187931121
[1795,1800)	[40,45)	5. + 3x-Great-Aunts/Uncles	ASFR	Female	0.0870846705435292
[1795,1800)	[40,45)	50% Omission Children	ASFR	Female	0.09135087176320747
[1795,1800)	[40,45)	50% Omission Women	ASFR	Female	0.10637032064583815
[1795,1800)	[40,45)	6. + 4x-Great-Aunts/Uncles	ASFR	Female	0.10650224127619465
[1795,1800)	[40,45)	7. + 5x-Great-Aunts/Uncles	ASFR	Female	0.10732588690488856
[1795,1800)	[40,45)	75% Omission Children	ASFR	Female	0.08368367652795163
[1795,1800)	[40,45)	75% Omission Women	ASFR	Female	0.10556163418733493
[1795,1800)	[40,45)	8. + 6x-Great-Aunts/Uncles	ASFR	Female	0.10735938774240951
[1795,1800)	[40,45)	9. + 7x-Great-Aunts/Uncles	ASFR	Female	0.10739363431775197
[1795,1800)	[40,45)	Direct Ancestors	ASFR	Female	0.06152828187931121
[1795,1800)	[40,45)	Direct Ancestors (with duplicates)	ASFR	Female	0.01793269975809604
[1795,1800)	[40,45)	Whole Simulation	ASFR	Female	0.10096227979126136
[1795,1800)	[45,50)	1. + Siblings	ASFR	Female	0.012919193656739318
[1795,1800)	[45,50)	100% Omission Children	ASFR	Female	0.01574036711606251
[1795,1800)	[45,50)	100% Omission Women	ASFR	Female	0.02264291515177647
[1795,1800)	[45,50)	2. + Aunts/Uncles	ASFR	Female	0.012919193656739318
[1795,1800)	[45,50)	25% Omission Children	ASFR	Female	0.021404452464179533
[1795,1800)	[45,50)	25% Omission Women	ASFR	Female	0.023062360510510697
[1795,1800)	[45,50)	3. + Great-Aunts/Uncles	ASFR	Female	0.012919193656739318
[1795,1800)	[45,50)	4. + 2x-Great-Aunts/Uncles	ASFR	Female	0.012919193656739318
[1795,1800)	[45,50)	5. + 3x-Great-Aunts/Uncles	ASFR	Female	0.017529214264267602
[1795,1800)	[45,50)	50% Omission Children	ASFR	Female	0.01970314418834341
[1795,1800)	[45,50)	50% Omission Women	ASFR	Female	0.02295665263553136
[1795,1800)	[45,50)	6. + 4x-Great-Aunts/Uncles	ASFR	Female	0.022675470222329873
[1795,1800)	[45,50)	7. + 5x-Great-Aunts/Uncles	ASFR	Female	0.023097264524472305
[1795,1800)	[45,50)	75% Omission Children	ASFR	Female	0.017464564588775294
[1795,1800)	[45,50)	75% Omission Women	ASFR	Female	0.022849560073532442
[1795,1800)	[45,50)	8. + 6x-Great-Aunts/Uncles	ASFR	Female	0.023097264524472305
[1795,1800)	[45,50)	9. + 7x-Great-Aunts/Uncles	ASFR	Female	0.023097264524472305
[1795,1800)	[45,50)	Direct Ancestors	ASFR	Female	0.012919193656739318
[1795,1800)	[45,50)	Direct Ancestors (with duplicates)	ASFR	Female	0.003248071158906865
[1795,1800)	[45,50)	Whole Simulation	ASFR	Female	0.02144181108019025
[1795,1800)	[50,55)	1. + Siblings	ASFR	Female	8.387158970403933e-5
[1795,1800)	[50,55)	100% Omission Children	ASFR	Female	1.2773123882684633e-4
[1795,1800)	[50,55)	100% Omission Women	ASFR	Female	2.1086099202729868e-4
[1795,1800)	[50,55)	2. + Aunts/Uncles	ASFR	Female	8.387158970403933e-5
[1795,1800)	[50,55)	25% Omission Children	ASFR	Female	2.1086099202729868e-4
[1795,1800)	[50,55)	25% Omission Women	ASFR	Female	2.1086099202729868e-4
[1795,1800)	[50,55)	3. + Great-Aunts/Uncles	ASFR	Female	8.387158970403933e-5
[1795,1800)	[50,55)	4. + 2x-Great-Aunts/Uncles	ASFR	Female	8.387158970403933e-5
[1795,1800)	[50,55)	5. + 3x-Great-Aunts/Uncles	ASFR	Female	1.265155129449775e-4
[1795,1800)	[50,55)	50% Omission Children	ASFR	Female	1.2773123882684633e-4
[1795,1800)	[50,55)	50% Omission Women	ASFR	Female	2.1086099202729868e-4
[1795,1800)	[50,55)	6. + 4x-Great-Aunts/Uncles	ASFR	Female	2.1086099202729868e-4
[1795,1800)	[50,55)	7. + 5x-Great-Aunts/Uncles	ASFR	Female	2.1086099202729868e-4
[1795,1800)	[50,55)	75% Omission Children	ASFR	Female	1.2773123882684633e-4
[1795,1800)	[50,55)	75% Omission Women	ASFR	Female	2.1086099202729868e-4
[1795,1800)	[50,55)	8. + 6x-Great-Aunts/Uncles	ASFR	Female	2.1086099202729868e-4
[1795,1800)	[50,55)	9. + 7x-Great-Aunts/Uncles	ASFR	Female	2.1086099202729868e-4
[1795,1800)	[50,55)	Direct Ancestors	ASFR	Female	8.387158970403933e-5
[1795,1800)	[50,55)	Direct Ancestors (with duplicates)	ASFR	Female	2.2789861646631613e-5
[1795,1800)	[50,55)	Whole Simulation	ASFR	Female	1.937236825621854e-4
[1800,1805)	[10,15)	1. + Siblings	ASFR	Female	0
[1800,1805)	[10,15)	100% Omission Children	ASFR	Female	0
[1800,1805)	[10,15)	100% Omission Women	ASFR	Female	0
[1800,1805)	[10,15)	2. + Aunts/Uncles	ASFR	Female	0
[1800,1805)	[10,15)	25% Omission Children	ASFR	Female	0
[1800,1805)	[10,15)	25% Omission Women	ASFR	Female	0
[1800,1805)	[10,15)	3. + Great-Aunts/Uncles	ASFR	Female	0
[1800,1805)	[10,15)	4. + 2x-Great-Aunts/Uncles	ASFR	Female	0
[1800,1805)	[10,15)	5. + 3x-Great-Aunts/Uncles	ASFR	Female	0
[1800,1805)	[10,15)	50% Omission Children	ASFR	Female	0
[1800,1805)	[10,15)	50% Omission Women	ASFR	Female	0
[1800,1805)	[10,15)	6. + 4x-Great-Aunts/Uncles	ASFR	Female	0
[1800,1805)	[10,15)	7. + 5x-Great-Aunts/Uncles	ASFR	Female	0
[1800,1805)	[10,15)	75% Omission Children	ASFR	Female	0
[1800,1805)	[10,15)	75% Omission Women	ASFR	Female	0
[1800,1805)	[10,15)	8. + 6x-Great-Aunts/Uncles	ASFR	Female	0
[1800,1805)	[10,15)	9. + 7x-Great-Aunts/Uncles	ASFR	Female	0
[1800,1805)	[10,15)	Direct Ancestors	ASFR	Female	0
[1800,1805)	[10,15)	Direct Ancestors (with duplicates)	ASFR	Female	0
[1800,1805)	[10,15)	Whole Simulation	ASFR	Female	0
[1800,1805)	[15,20)	1. + Siblings	ASFR	Female	0.009796728866607424
[1800,1805)	[15,20)	100% Omission Children	ASFR	Female	0.0119379767565952
[1800,1805)	[15,20)	100% Omission Women	ASFR	Female	0.016347662169873337
[1800,1805)	[15,20)	2. + Aunts/Uncles	ASFR	Female	0.009796728866607424
[1800,1805)	[15,20)	25% Omission Children	ASFR	Female	0.015394285547882842
[1800,1805)	[15,20)	25% Omission Women	ASFR	Female	0.016606881448298534
[1800,1805)	[15,20)	3. + Great-Aunts/Uncles	ASFR	Female	0.009796728866607424
[1800,1805)	[15,20)	4. + 2x-Great-Aunts/Uncles	ASFR	Female	0.011164545410558075
[1800,1805)	[15,20)	5. + 3x-Great-Aunts/Uncles	ASFR	Female	0.016092617230709993
[1800,1805)	[15,20)	50% Omission Children	ASFR	Female	0.01416249008222368
[1800,1805)	[15,20)	50% Omission Women	ASFR	Female	0.01644097332483207
[1800,1805)	[15,20)	6. + 4x-Great-Aunts/Uncles	ASFR	Female	0.01660506034823063
[1800,1805)	[15,20)	7. + 5x-Great-Aunts/Uncles	ASFR	Female	0.01660506034823063
[1800,1805)	[15,20)	75% Omission Children	ASFR	Female	0.01295320186535648
[1800,1805)	[15,20)	75% Omission Women	ASFR	Female	0.016371614265681723
[1800,1805)	[15,20)	8. + 6x-Great-Aunts/Uncles	ASFR	Female	0.016630833544106917
[1800,1805)	[15,20)	9. + 7x-Great-Aunts/Uncles	ASFR	Female	0.016630833544106917
[1800,1805)	[15,20)	Direct Ancestors	ASFR	Female	0.009796728866607424
[1800,1805)	[15,20)	Direct Ancestors (with duplicates)	ASFR	Female	0.005441806724456422
[1800,1805)	[15,20)	Whole Simulation	ASFR	Female	0.014852273027517602
[1800,1805)	[20,25)	1. + Siblings	ASFR	Female	0.06516497479066641
[1800,1805)	[20,25)	100% Omission Children	ASFR	Female	0.08126794364874555
[1800,1805)	[20,25)	100% Omission Women	ASFR	Female	0.11042137012988212
[1800,1805)	[20,25)	2. + Aunts/Uncles	ASFR	Female	0.06516497479066641
[1800,1805)	[20,25)	25% Omission Children	ASFR	Female	0.1046788115780374
[1800,1805)	[20,25)	25% Omission Women	ASFR	Female	0.11216515892670513
[1800,1805)	[20,25)	3. + Great-Aunts/Uncles	ASFR	Female	0.06516497479066641
[1800,1805)	[20,25)	4. + 2x-Great-Aunts/Uncles	ASFR	Female	0.07078462463497377
[1800,1805)	[20,25)	5. + 3x-Great-Aunts/Uncles	ASFR	Female	0.10841479709943959
[1800,1805)	[20,25)	50% Omission Children	ASFR	Female	0.09682813105011387
[1800,1805)	[20,25)	50% Omission Women	ASFR	Female	0.11164190050136033
[1800,1805)	[20,25)	6. + 4x-Great-Aunts/Uncles	ASFR	Female	0.11252490600056475
[1800,1805)	[20,25)	7. + 5x-Great-Aunts/Uncles	ASFR	Female	0.11271472219143897
[1800,1805)	[20,25)	75% Omission Children	ASFR	Female	0.08946951614548432
[1800,1805)	[20,25)	75% Omission Women	ASFR	Female	0.1109401121850179
[1800,1805)	[20,25)	8. + 6x-Great-Aunts/Uncles	ASFR	Female	0.11271472219143897
[1800,1805)	[20,25)	9. + 7x-Great-Aunts/Uncles	ASFR	Female	0.11271472219143897
[1800,1805)	[20,25)	Direct Ancestors	ASFR	Female	0.06516497479066641
[1800,1805)	[20,25)	Direct Ancestors (with duplicates)	ASFR	Female	0.03412914120632542
[1800,1805)	[20,25)	Whole Simulation	ASFR	Female	0.10334651593530587
[1800,1805)	[25,30)	1. + Siblings	ASFR	Female	0.1271339243305053
[1800,1805)	[25,30)	100% Omission Children	ASFR	Female	0.15740171478673254
[1800,1805)	[25,30)	100% Omission Women	ASFR	Female	0.21493458109208088
[1800,1805)	[25,30)	2. + Aunts/Uncles	ASFR	Female	0.1271339243305053
[1800,1805)	[25,30)	25% Omission Children	ASFR	Female	0.20428598830265074
[1800,1805)	[25,30)	25% Omission Women	ASFR	Female	0.21802040197645908
[1800,1805)	[25,30)	3. + Great-Aunts/Uncles	ASFR	Female	0.1271339243305053
[1800,1805)	[25,30)	4. + 2x-Great-Aunts/Uncles	ASFR	Female	0.13390958888679322
[1800,1805)	[25,30)	5. + 3x-Great-Aunts/Uncles	ASFR	Female	0.2075750311429909
[1800,1805)	[25,30)	50% Omission Children	ASFR	Female	0.1884384993077511
[1800,1805)	[25,30)	50% Omission Women	ASFR	Female	0.21696958437489494
[1800,1805)	[25,30)	6. + 4x-Great-Aunts/Uncles	ASFR	Female	0.21856785671916362
[1800,1805)	[25,30)	7. + 5x-Great-Aunts/Uncles	ASFR	Female	0.21897838321379628
[1800,1805)	[25,30)	75% Omission Children	ASFR	Female	0.17320405509726342
[1800,1805)	[25,30)	75% Omission Women	ASFR	Female	0.21590145993436377
[1800,1805)	[25,30)	8. + 6x-Great-Aunts/Uncles	ASFR	Female	0.21897838321379628
[1800,1805)	[25,30)	9. + 7x-Great-Aunts/Uncles	ASFR	Female	0.21897838321379628
[1800,1805)	[25,30)	Direct Ancestors	ASFR	Female	0.1271339243305053
[1800,1805)	[25,30)	Direct Ancestors (with duplicates)	ASFR	Female	0.05732453426762613
[1800,1805)	[25,30)	Whole Simulation	ASFR	Female	0.20686267609404724
[1800,1805)	[30,35)	1. + Siblings	ASFR	Female	0.1387244445094084
[1800,1805)	[30,35)	100% Omission Children	ASFR	Female	0.17385846700878616
[1800,1805)	[30,35)	100% Omission Women	ASFR	Female	0.23729677068689345
[1800,1805)	[30,35)	2. + Aunts/Uncles	ASFR	Female	0.1387244445094084
[1800,1805)	[30,35)	25% Omission Children	ASFR	Female	0.22494270403889186
[1800,1805)	[30,35)	25% Omission Women	ASFR	Female	0.24068376450538023
[1800,1805)	[30,35)	3. + Great-Aunts/Uncles	ASFR	Female	0.1387244445094084
[1800,1805)	[30,35)	4. + 2x-Great-Aunts/Uncles	ASFR	Female	0.1423152017072642
[1800,1805)	[30,35)	5. + 3x-Great-Aunts/Uncles	ASFR	Female	0.22384422117679453
[1800,1805)	[30,35)	50% Omission Children	ASFR	Female	0.20778091677368699
[1800,1805)	[30,35)	50% Omission Women	ASFR	Female	0.2394979219088593
[1800,1805)	[30,35)	6. + 4x-Great-Aunts/Uncles	ASFR	Female	0.24108913338876112
[1800,1805)	[30,35)	7. + 5x-Great-Aunts/Uncles	ASFR	Female	0.24185288471529567
[1800,1805)	[30,35)	75% Omission Children	ASFR	Female	0.19072029546645247
[1800,1805)	[30,35)	75% Omission Women	ASFR	Female	0.23835721993582532
[1800,1805)	[30,35)	8. + 6x-Great-Aunts/Uncles	ASFR	Female	0.2418815380104246
[1800,1805)	[30,35)	9. + 7x-Great-Aunts/Uncles	ASFR	Female	0.2418815380104246
[1800,1805)	[30,35)	Direct Ancestors	ASFR	Female	0.1387244445094084
[1800,1805)	[30,35)	Direct Ancestors (with duplicates)	ASFR	Female	0.05153455021368361
[1800,1805)	[30,35)	Whole Simulation	ASFR	Female	0.23010641039469468
[1800,1805)	[35,40)	1. + Siblings	ASFR	Female	0.11004559224155218
[1800,1805)	[35,40)	100% Omission Children	ASFR	Female	0.13824172863244846
[1800,1805)	[35,40)	100% Omission Women	ASFR	Female	0.19012998236896525
[1800,1805)	[35,40)	2. + Aunts/Uncles	ASFR	Female	0.11004559224155218
[1800,1805)	[35,40)	25% Omission Children	ASFR	Female	0.18047943356980017
[1800,1805)	[35,40)	25% Omission Women	ASFR	Female	0.1929144093376487
[1800,1805)	[35,40)	3. + Great-Aunts/Uncles	ASFR	Female	0.11004559224155218
[1800,1805)	[35,40)	4. + 2x-Great-Aunts/Uncles	ASFR	Female	0.11129984805428181
[1800,1805)	[35,40)	5. + 3x-Great-Aunts/Uncles	ASFR	Female	0.17409855541420002
[1800,1805)	[35,40)	50% Omission Children	ASFR	Female	0.1664260170366586
[1800,1805)	[35,40)	50% Omission Women	ASFR	Female	0.1916804302336546
[1800,1805)	[35,40)	6. + 4x-Great-Aunts/Uncles	ASFR	Female	0.19294880815263807
[1800,1805)	[35,40)	7. + 5x-Great-Aunts/Uncles	ASFR	Female	0.1936976846135397
[1800,1805)	[35,40)	75% Omission Children	ASFR	Female	0.15269223285403283
[1800,1805)	[35,40)	75% Omission Women	ASFR	Female	0.19106181424194907
[1800,1805)	[35,40)	8. + 6x-Great-Aunts/Uncles	ASFR	Female	0.19378312970257877
[1800,1805)	[35,40)	9. + 7x-Great-Aunts/Uncles	ASFR	Female	0.19378312970257877
[1800,1805)	[35,40)	Direct Ancestors	ASFR	Female	0.11004559224155218
[1800,1805)	[35,40)	Direct Ancestors (with duplicates)	ASFR	Female	0.035422764757305616
[1800,1805)	[35,40)	Whole Simulation	ASFR	Female	0.1846833853294151
[1800,1805)	[40,45)	1. + Siblings	ASFR	Female	0.06277914535148646
[1800,1805)	[40,45)	100% Omission Children	ASFR	Female	0.07984850331355654
[1800,1805)	[40,45)	100% Omission Women	ASFR	Female	0.10923754520461049
[1800,1805)	[40,45)	2. + Aunts/Uncles	ASFR	Female	0.06277914535148646
[1800,1805)	[40,45)	25% Omission Children	ASFR	Female	0.1036343571263945
[1800,1805)	[40,45)	25% Omission Women	ASFR	Female	0.1111397398337386
[1800,1805)	[40,45)	3. + Great-Aunts/Uncles	ASFR	Female	0.06277914535148646
[1800,1805)	[40,45)	4. + 2x-Great-Aunts/Uncles	ASFR	Female	0.06303597028630249
[1800,1805)	[40,45)	5. + 3x-Great-Aunts/Uncles	ASFR	Female	0.09598057979905614
[1800,1805)	[40,45)	50% Omission Children	ASFR	Female	0.09515797425710332
[1800,1805)	[40,45)	50% Omission Women	ASFR	Female	0.11041893542545747
[1800,1805)	[40,45)	6. + 4x-Great-Aunts/Uncles	ASFR	Female	0.11097172377328857
[1800,1805)	[40,45)	7. + 5x-Great-Aunts/Uncles	ASFR	Female	0.11151678723131749
[1800,1805)	[40,45)	75% Omission Children	ASFR	Female	0.08754548304194552
[1800,1805)	[40,45)	75% Omission Women	ASFR	Female	0.10982717130418712
[1800,1805)	[40,45)	8. + 6x-Great-Aunts/Uncles	ASFR	Female	0.11154833297264241
[1800,1805)	[40,45)	9. + 7x-Great-Aunts/Uncles	ASFR	Female	0.11154833297264241
[1800,1805)	[40,45)	Direct Ancestors	ASFR	Female	0.06277914535148646
[1800,1805)	[40,45)	Direct Ancestors (with duplicates)	ASFR	Female	0.01807209287688452
[1800,1805)	[40,45)	Whole Simulation	ASFR	Female	0.1060612976012594
[1800,1805)	[45,50)	1. + Siblings	ASFR	Female	0.0120372722549288
[1800,1805)	[45,50)	100% Omission Children	ASFR	Female	0.014978509966535587
[1800,1805)	[45,50)	100% Omission Women	ASFR	Female	0.020526708044901726
[1800,1805)	[45,50)	2. + Aunts/Uncles	ASFR	Female	0.0120372722549288
[1800,1805)	[45,50)	25% Omission Children	ASFR	Female	0.01965835191572041
[1800,1805)	[45,50)	25% Omission Women	ASFR	Female	0.020986487314702963
[1800,1805)	[45,50)	3. + Great-Aunts/Uncles	ASFR	Female	0.0120372722549288
[1800,1805)	[45,50)	4. + 2x-Great-Aunts/Uncles	ASFR	Female	0.0120372722549288
[1800,1805)	[45,50)	5. + 3x-Great-Aunts/Uncles	ASFR	Female	0.01780602693351878
[1800,1805)	[45,50)	50% Omission Children	ASFR	Female	0.018420648397052666
[1800,1805)	[45,50)	50% Omission Women	ASFR	Female	0.020809185720693586
[1800,1805)	[45,50)	6. + 4x-Great-Aunts/Uncles	ASFR	Female	0.021026636361520155
[1800,1805)	[45,50)	7. + 5x-Great-Aunts/Uncles	ASFR	Female	0.021131927092996848
[1800,1805)	[45,50)	75% Omission Children	ASFR	Female	0.016599698967537865
[1800,1805)	[45,50)	75% Omission Women	ASFR	Female	0.020596828497212442
[1800,1805)	[45,50)	8. + 6x-Great-Aunts/Uncles	ASFR	Female	0.021131927092996848
[1800,1805)	[45,50)	9. + 7x-Great-Aunts/Uncles	ASFR	Female	0.021131927092996848
[1800,1805)	[45,50)	Direct Ancestors	ASFR	Female	0.0120372722549288
[1800,1805)	[45,50)	Direct Ancestors (with duplicates)	ASFR	Female	0.003068690840030817
[1800,1805)	[45,50)	Whole Simulation	ASFR	Female	0.019843676012288994
[1800,1805)	[50,55)	1. + Siblings	ASFR	Female	1.1600393543140827e-4
[1800,1805)	[50,55)	100% Omission Children	ASFR	Female	1.5310968682287395e-4
[1800,1805)	[50,55)	100% Omission Women	ASFR	Female	1.1600393543140827e-4
[1800,1805)	[50,55)	2. + Aunts/Uncles	ASFR	Female	1.1600393543140827e-4
[1800,1805)	[50,55)	25% Omission Children	ASFR	Female	1.5310968682287395e-4
[1800,1805)	[50,55)	25% Omission Women	ASFR	Female	1.5310968682287395e-4
[1800,1805)	[50,55)	3. + Great-Aunts/Uncles	ASFR	Female	1.1600393543140827e-4
[1800,1805)	[50,55)	4. + 2x-Great-Aunts/Uncles	ASFR	Female	1.1600393543140827e-4
[1800,1805)	[50,55)	5. + 3x-Great-Aunts/Uncles	ASFR	Female	1.1600393543140827e-4
[1800,1805)	[50,55)	50% Omission Children	ASFR	Female	1.5310968682287395e-4
[1800,1805)	[50,55)	50% Omission Women	ASFR	Female	1.5310968682287395e-4
[1800,1805)	[50,55)	6. + 4x-Great-Aunts/Uncles	ASFR	Female	1.5310968682287395e-4
[1800,1805)	[50,55)	7. + 5x-Great-Aunts/Uncles	ASFR	Female	1.5310968682287395e-4
[1800,1805)	[50,55)	75% Omission Children	ASFR	Female	1.5310968682287395e-4
[1800,1805)	[50,55)	75% Omission Women	ASFR	Female	1.5310968682287395e-4
[1800,1805)	[50,55)	8. + 6x-Great-Aunts/Uncles	ASFR	Female	1.5310968682287395e-4
[1800,1805)	[50,55)	9. + 7x-Great-Aunts/Uncles	ASFR	Female	1.5310968682287395e-4
[1800,1805)	[50,55)	Direct Ancestors	ASFR	Female	1.1600393543140827e-4
[1800,1805)	[50,55)	Direct Ancestors (with duplicates)	ASFR	Female	1.857748679122019e-5
[1800,1805)	[50,55)	Whole Simulation	ASFR	Female	1.384883386153454e-4
[1805,1810)	[10,15)	1. + Siblings	ASFR	Female	0
[1805,1810)	[10,15)	100% Omission Children	ASFR	Female	0
[1805,1810)	[10,15)	100% Omission Women	ASFR	Female	0
[1805,1810)	[10,15)	2. + Aunts/Uncles	ASFR	Female	0
[1805,1810)	[10,15)	25% Omission Children	ASFR	Female	0
[1805,1810)	[10,15)	25% Omission Women	ASFR	Female	0
[1805,1810)	[10,15)	3. + Great-Aunts/Uncles	ASFR	Female	0
[1805,1810)	[10,15)	4. + 2x-Great-Aunts/Uncles	ASFR	Female	0
[1805,1810)	[10,15)	5. + 3x-Great-Aunts/Uncles	ASFR	Female	0
[1805,1810)	[10,15)	50% Omission Children	ASFR	Female	0
[1805,1810)	[10,15)	50% Omission Women	ASFR	Female	0
[1805,1810)	[10,15)	6. + 4x-Great-Aunts/Uncles	ASFR	Female	0
[1805,1810)	[10,15)	7. + 5x-Great-Aunts/Uncles	ASFR	Female	0
[1805,1810)	[10,15)	75% Omission Children	ASFR	Female	0
[1805,1810)	[10,15)	75% Omission Women	ASFR	Female	0
[1805,1810)	[10,15)	8. + 6x-Great-Aunts/Uncles	ASFR	Female	0
[1805,1810)	[10,15)	9. + 7x-Great-Aunts/Uncles	ASFR	Female	0
[1805,1810)	[10,15)	Direct Ancestors	ASFR	Female	0
[1805,1810)	[10,15)	Direct Ancestors (with duplicates)	ASFR	Female	0
[truncated: 57,401 more rows]
